# Supplementary material for: Endothelial TRIM47 regulates blood-brain barrier integrity and cognition via the KEAP1/NRF2 signalling pathway in mice
Source: Commun Biol. 2026 Feb 10;9:399. doi: 10.1038/s42003-026-09628-5 (PMC13000003; doi:10.1038/s42003-026-09628-5)
Supplement: Supplementary file 4 — Supplementary Data 1 [file 42003_2026_9628_MOESM4_ESM.xlsx]

## Sheet: Fig 1a
Figure 1 a	Volcano plot of differentially expressed genes- RNA sequencing performed on HBMEC treated with control or TRIM47 siRNA for 72h
	n=3 per condition
	EdgeR analysis
	214 upregulated genes: log2 Fold Change >+1; CPM >=5; FDR<0.05
	208 dowregulated genes: log2 Fold Change <-1; CPM >=5; FDR<0.05
FeatureID	EntrezID	Gene Name	TranscriptType	GeneBiotype	logFC	FC	PValue	FDR	Status	arn-hbmec-si-trim47-1	arn-hbmec-si-trim47-2	arn-hbmec-si-trim47-3	arn-hbmec-si-ctrl-1	arn-hbmec-si-ctrl-2	arn-hbmec-si-ctrl-3
A4GALT	<a href='https://www.ncbi.nlm.nih.gov/gene/?term=53947' target="_blank"> 53947 </a>	alpha 1,4-galactosyltransferase (P blood group)	protein_coding	protein_coding	0.19787348141759	1.14700643194091	0.0181541924833195	0.0363479150537012	Not regulated	41.1667688154805	38.103399683779	38.0392681725146	37.8393969310245	32.6457388908578	33.5351125276844
AAAS	<a href='https://www.ncbi.nlm.nih.gov/gene/?term=8086' target="_blank"> 8086 </a>	aladin WD repeat nucleoporin	protein_coding	protein_coding	-0.0100071254915336	-1.00696052343693	0.893821657339078	0.92094762975809	Not regulated	34.1929322091619	32.2681361893488	33.3014431546206	33.858462546741	33.6228902590195	34.8442910948312
AACS	<a href='https://www.ncbi.nlm.nih.gov/gene/?term=65985' target="_blank"> 65985 </a>	acetoacetyl-CoA synthetase	protein_coding	protein_coding	-0.516076446950652	-1.43006076182703	4.60622599539197e-12	4.66285299386743e-11	Not regulated	42.3079420783326	42.6322609033367	44.5082215623315	66.8140327589022	62.8485993613113	58.6109173907277
AAGAB	<a href='https://www.ncbi.nlm.nih.gov/gene/?term=79719' target="_blank"> 79719 </a>	alpha and gamma adaptin binding protein	protein_coding	protein_coding	0.195150595939409	1.14484365903964	0.00999233629342477	0.0213963591425672	Not regulated	44.1676318400176	48.3804309127754	42.1848650631719	38.9885326295805	40.8626935776724	39.9802993197919
AAK1	<a href='https://www.ncbi.nlm.nih.gov/gene/?term=22848' target="_blank"> 22848 </a>	AP2 associated kinase 1	protein_coding	protein_coding	0.0570259667243448	1.04031899080716	0.437256562970616	0.53305589612394	Not regulated	82.4603346601668	100.157507740219	92.524255878296	90.0840306546624	90.1644216985597	88.9234365223583
AAMDC	<a href='https://www.ncbi.nlm.nih.gov/gene/?term=28971' target="_blank"> 28971 </a>	adipogenesis associated Mth938 domain containing	protein_coding	protein_coding	0.188628897571231	1.1396800766728	0.0816666972809305	0.134273631023363	Not regulated	15.4692375631066	18.3767253332054	15.2157072690058	14.2000339892999	14.8349344075463	14.8037884131219
AAMP	<a href='https://www.ncbi.nlm.nih.gov/gene/?term=14' target="_blank"> 14 </a>	angio associated migratory cell protein	protein_coding	protein_coding	-0.112345812332704	-1.08098448171758	0.0968539768679815	0.154590883952164	Not regulated	71.5980558248706	67.6716378383914	68.4251267007389	79.290363200368	72.0871213875676	77.1911824398501
AAR2	<a href='https://www.ncbi.nlm.nih.gov/gene/?term=25980' target="_blank"> 25980 </a>	AAR2 splicing factor	protein_coding	protein_coding	-0.474068273916083	-1.38902086805612	5.26594675145765e-08	3.0841006611244e-07	Not regulated	19.6535395268978	22.2959321578227	21.0468765217985	29.1387980705286	30.4249403268539	29.5068707826172
AARS1	<a href='https://www.ncbi.nlm.nih.gov/gene/?term=16' target="_blank"> 16 </a>	alanyl-tRNA synthetase 1	NA	NA	-0.687373426862881	-1.6103490436894	1.94830653452944e-25	6.32282773588172e-24	Not regulated	116.315141458113	118.708420043407	105.826610736229	181.317197007881	193.564802838583	183.989941705944
AARS2	<a href='https://www.ncbi.nlm.nih.gov/gene/?term=57505' target="_blank"> 57505 </a>	alanyl-tRNA synthetase 2, mitochondrial	protein_coding	protein_coding	-0.371281953340714	-1.29350170290287	0.000141852428750085	0.000459735040056959	Not regulated	16.5258794731549	18.7686460156671	19.0879681009385	23.1879167744347	23.140721036921	25.32756997211
AARSD1	<a href='https://www.ncbi.nlm.nih.gov/gene/?term=80755' target="_blank"> 80755 </a>	alanyl-tRNA synthetase domain containing 1	retained_intron	protein_coding	0.0746265408783342	1.0530883959554	0.471890854133555	0.566577114745337	Not regulated	16.9062705607723	16.4018805610233	16.0293376038096	14.3502424413254	16.92248505771	16.5147840943392
AASDH	<a href='https://www.ncbi.nlm.nih.gov/gene/?term=132949' target="_blank"> 132949 </a>	aminoadipate-semialdehyde dehydrogenase	protein_coding	protein_coding	-0.232554484005445	-1.17491344953743	0.107015897425484	0.168231003304286	Not regulated	8.07274419276876	6.48846463186636	8.56452984003922	8.65955829983315	9.32735396881652	9.71813320997461
AASDHPPT	<a href='https://www.ncbi.nlm.nih.gov/gene/?term=60496' target="_blank"> 60496 </a>	aminoadipate-semialdehyde dehydrogenase-phosphopantetheinyl transferase	protein_coding	protein_coding	0.326106397479512	1.25362547079802	1.64039791058479e-05	6.42532855711487e-05	Not regulated	59.0451499334972	63.1427766188337	56.3527841070666	44.0365215910946	49.8791357475283	51.25937620598
AASS	<a href='https://www.ncbi.nlm.nih.gov/gene/?term=10157' target="_blank"> 10157 </a>	aminoadipate-semialdehyde synthase	retained_intron	protein_coding	-0.197117993801582	-1.14640594307839	0.0058433462761916	0.0132338839925078	Not regulated	52.0713133271786	48.4675243977669	48.2438143649018	54.1324995141229	59.2064897163448	60.5243322196346
AATF	<a href='https://www.ncbi.nlm.nih.gov/gene/?term=26574' target="_blank"> 26574 </a>	apoptosis antagonizing transcription factor	protein_coding	protein_coding	-0.103964235682709	-1.07472253022285	0.22085326089552	0.307184530533363	Not regulated	30.3044899801843	36.0131560439831	33.2103311350457	33.858462546741	37.3982478178262	37.7144133381916
ABCA1	<a href='https://www.ncbi.nlm.nih.gov/gene/?term=19' target="_blank"> 19 </a>	ATP binding cassette subfamily A member 1	protein_coding	protein_coding	0.355961518371286	1.27983827570923	0.0342173461526286	0.0632631027895617	Not regulated	8.57993230959193	13.3253032036987	8.70119786940155	8.20811213254327	8.39461857193487	7.70401233744101
ABCA2	<a href='https://www.ncbi.nlm.nih.gov/gene/?term=20' target="_blank"> 20 </a>	ATP binding cassette subfamily A member 2	protein_coding	protein_coding	0.109308920764838	1.078711388801	0.159754007939782	0.235690028560978	Not regulated	58.9606185806933	54.825348802146	58.9039206551634	58.4827989443708	54.7204766170569	49.5977264861398
ABCA3	<a href='https://www.ncbi.nlm.nih.gov/gene/?term=21' target="_blank"> 21 </a>	ATP binding cassette subfamily A member 3	protein_coding	protein_coding	0.428383375217543	1.34572476778991	4.7894536096166e-07	2.44774576787909e-06	Not regulated	225.233789545889	192.433055088708	232.244537896383	177.746668230224	158.16527372836	155.792249490474
ABCA4	<a href='https://www.ncbi.nlm.nih.gov/gene/?term=24' target="_blank"> 24 </a>	ATP binding cassette subfamily A member 4	protein_coding	protein_coding	1.71575196689021	3.28467804127835	1.80285265155851e-18	3.26109445201584e-17	Up in trim47	17.709318412409	10.7124986539539	16.1268274647547	4.22717774825978	3.99743741520708	5.63953844309407
ABCA5	<a href='https://www.ncbi.nlm.nih.gov/gene/?term=23461' target="_blank"> 23461 </a>	ATP binding cassette subfamily A member 5	protein_coding	protein_coding	-0.461641897153772	-1.37710818094786	0.000226021565233543	0.000701327882673487	Not regulated	13.9476732126371	12.4979150962795	10.0678781630248	15.6774941731576	18.3882121099526	17.2207334601623
ABCA6	<a href='https://www.ncbi.nlm.nih.gov/gene/?term=23460' target="_blank"> 23460 </a>	ATP binding cassette subfamily A member 6	protein_coding	protein_coding	0.180161480367497	1.13301069570233	0.0659156267742244	0.111653826500889	Not regulated	40.5750493458535	40.9339379460026	31.7525388218475	35.007598245297	31.624171551416	35.1464092257113
ABCA7	<a href='https://www.ncbi.nlm.nih.gov/gene/?term=10347' target="_blank"> 10347 </a>	ATP binding cassette subfamily A member 7	protein_coding	protein_coding	0.864536848509451	1.82075505244009	1.00223650079088e-07	5.67985493052215e-07	Not regulated	25.7397969287758	17.1138698008287	21.9579967175474	14.897723520566	10.8819129636193	10.372722493548
ABCA9	<a href='https://www.ncbi.nlm.nih.gov/gene/?term=10350' target="_blank"> 10350 </a>	ATP binding cassette subfamily A member 9	protein_coding	protein_coding	1.21957323881533	2.32877819909192	1.47505989274439e-12	1.57864314806417e-11	Up in trim47	8.74899501519965	7.22875925429407	8.33674979110201	3.11908261036644	3.24236590344574	4.33035987594723
ABCB1	<a href='https://www.ncbi.nlm.nih.gov/gene/?term=5243' target="_blank"> 5243 </a>	ATP binding cassette subfamily B member 1	protein_coding	protein_coding	-0.967309350860436	-1.95519073097218	1.43576815688507e-22	3.7188417471995e-21	Not regulated	11.8343893925406	12.933382521237	11.3434464370732	24.7470476740113	23.4072168646015	23.7152662136468
ABCB10	<a href='https://www.ncbi.nlm.nih.gov/gene/?term=23456' target="_blank"> 23456 </a>	ATP binding cassette subfamily B member 10	protein_coding	protein_coding	-0.580389453309739	-1.49525283536429	8.32774158735367e-09	5.45979207812599e-08	Not regulated	16.3145510911452	17.3747147883783	15.5801553473054	22.4885856207421	25.6275712688926	27.0390691835454
ABCB6	<a href='https://www.ncbi.nlm.nih.gov/gene/?term=10058' target="_blank"> 10058 </a>	ATP binding cassette subfamily B member 6 (Langereis blood group)	protein_coding	protein_coding	-0.251907318396391	-1.1907803488058	0.00383144553052033	0.00908841403775271	Not regulated	22.5821282447875	21.2817285250967	20.5530493757026	24.9998575276937	26.5376545204214	26.6453085529651
ABCB7	<a href='https://www.ncbi.nlm.nih.gov/gene/?term=22' target="_blank"> 22 </a>	ATP binding cassette subfamily B member 7	protein_coding	protein_coding	-0.244643445388498	-1.18479991758775	0.00832354420221477	0.0182226164141345	Not regulated	21.5132292885827	25.0393769350548	23.6435690796827	29.3850414345049	28.825965360771	26.3346304083768
ABCB8	<a href='https://www.ncbi.nlm.nih.gov/gene/?term=11194' target="_blank"> 11194 </a>	ATP binding cassette subfamily B member 8	protein_coding	protein_coding	-0.145211969028117	-1.10589312554372	0.0785079361677615	0.129737392193362	Not regulated	26.4160477512067	26.8683401198761	28.1536140486396	30.2058526477592	29.8031167289328	31.7224037424042
ABCB9	<a href='https://www.ncbi.nlm.nih.gov/gene/?term=23457' target="_blank"> 23457 </a>	ATP binding cassette subfamily B member 9	protein_coding	protein_coding	0.807988314977404	1.75076847908603	1.00573809981015e-11	9.80328108949223e-11	Not regulated	13.8208761834313	13.0640227487242	14.3501430830444	7.75666596525339	8.21695468681455	8.00613046832105
ABCC1	<a href='https://www.ncbi.nlm.nih.gov/gene/?term=4363' target="_blank"> 4363 </a>	ATP binding cassette subfamily C member 1	protein_coding	protein_coding	-0.849926460100925	-1.80240904692862	6.47853353564944e-41	4.9299406229211e-39	Not regulated	76.5431399638965	79.1679778572688	73.9374038850194	140.030392981188	144.840482344336	136.507042135965
ABCC10	<a href='https://www.ncbi.nlm.nih.gov/gene/?term=89845' target="_blank"> 89845 </a>	ATP binding cassette subfamily C member 10	protein_coding	protein_coding	0.382240946389977	1.30336480785219	4.31809415850063e-05	0.000155198211546892	Not regulated	38.419499849355	34.3148330866489	42.6859811708338	30.4931365723982	28.3373896766902	31.3699325897108
ABCC4	<a href='https://www.ncbi.nlm.nih.gov/gene/?term=10257' target="_blank"> 10257 </a>	ATP binding cassette subfamily C member 4	protein_coding	protein_coding	-0.234631319192977	-1.17660601705537	0.006915707886373	0.0154096810386873	Not regulated	32.0796483890654	39.3227084736599	34.2125633503694	39.3168571148823	42.7725803427157	44.5120712829925
ABCC5	<a href='https://www.ncbi.nlm.nih.gov/gene/?term=10057' target="_blank"> 10057 </a>	ATP binding cassette subfamily C member 5	protein_coding	protein_coding	0.196285021952478	1.14574423132988	0.0545166128986587	0.0945811803024843	Not regulated	38.0391087617376	32.2681361893488	42.9593172295584	34.9665576846343	31.7574194652562	33.9379367021911
ABCD1	<a href='https://www.ncbi.nlm.nih.gov/gene/?term=215' target="_blank"> 215 </a>	ATP binding cassette subfamily D member 1	protein_coding	protein_coding	0.259647841123945	1.19718643821572	0.00406927648502273	0.00958590878218207	Not regulated	24.8522177243352	23.2539604927291	24.9191373537311	21.6694160299142	19.9427711047553	20.443326856216
ABCD3	<a href='https://www.ncbi.nlm.nih.gov/gene/?term=5825' target="_blank"> 5825 </a>	ATP binding cassette subfamily D member 3	protein_coding	protein_coding	-0.0142995782074673	-1.00996099603232	0.881488695196297	0.911645539675316	Not regulated	25.1058117827468	27.0425270898591	22.8235609035088	23.3520790170856	27.4934862223687	26.3346304083768
ABCD4	<a href='https://www.ncbi.nlm.nih.gov/gene/?term=5826' target="_blank"> 5826 </a>	ATP binding cassette subfamily D member 4	protein_coding	protein_coding	0.238023095733989	1.17937547242881	0.00545382509847454	0.0124591110013598	Not regulated	44.7961224481143	38.6059290921799	37.1577593831276	35.7221144064349	33.5105178516809	34.8588934711571
ABCE1	<a href='https://www.ncbi.nlm.nih.gov/gene/?term=6059' target="_blank"> 6059 </a>	ATP binding cassette subfamily E member 1	protein_coding	protein_coding	-0.280228828831114	-1.21438748561987	0.00021162956160123	0.000661507247226053	Not regulated	119.716683094941	125.243479689744	112.176207380403	131.52473678384	152.126034113408	158.224803974276
ABCF1	<a href='https://www.ncbi.nlm.nih.gov/gene/?term=23' target="_blank"> 23 </a>	ATP binding cassette subfamily F member 1	protein_coding	protein_coding	-0.284086750686533	-1.21763923431893	9.89019310583177e-05	0.000331596447066994	Not regulated	72.1052439416937	81.4324084670476	82.3652656956963	94.2291272815967	94.0730271712066	104.281108175427
ABCF2	<a href='https://www.ncbi.nlm.nih.gov/gene/?term=10061' target="_blank"> 10061 </a>	ATP binding cassette subfamily F member 2	protein_coding	protein_coding	0.0248272948310112	1.01735789679624	0.717543061050798	0.783668856499739	Not regulated	67.4331960722243	66.2254505201077	64.6731337346451	65.5791222885611	62.5154795767107	70.5254494122002
ABCF2-H2BE1	<a href='https://www.ncbi.nlm.nih.gov/gene/?term=114483834' target="_blank"> 114483834 </a>	ABCF2-H2BE1 readthrough	NA	NA	-0.314402338728285	-1.24349640677471	0.0130822945313442	0.0271743294161996	Not regulated	22.8885543987015	36.8496889673264	30.220034652598	38.581820673413	38.2199432865077	36.9782521592806
ABCF3	<a href='https://www.ncbi.nlm.nih.gov/gene/?term=55324' target="_blank"> 55324 </a>	ATP binding cassette subfamily F member 3	protein_coding	protein_coding	0.263671884807774	1.20053035726917	0.000726594702921994	0.00203741955579194	Not regulated	40.2791896110399	38.9743345336939	43.7337693959449	35.2538416092733	34.9553693974219	34.0386427458178
ABCG1	<a href='https://www.ncbi.nlm.nih.gov/gene/?term=9619' target="_blank"> 9619 </a>	ATP binding cassette subfamily G member 1	protein_coding	protein_coding	0.429974598506251	1.34720985636826	0.000595081002490021	0.00169755009862329	Not regulated	20.4988530549364	21.9475582178567	17.6301757877403	16.6624676290628	16.2118295172287	12.3868433660816
ABCG2	<a href='https://www.ncbi.nlm.nih.gov/gene/?term=9429' target="_blank"> 9429 </a>	ATP binding cassette subfamily G member 2 (Junior blood group)	protein_coding	protein_coding	1.6095667081653	3.05160177741712	9.25419476136183e-15	1.22142087316826e-13	Up in trim47	5.7903976670645	7.27230599678981	5.78561324300522	1.92890635114767	2.7093742480848	1.61129669802688
ABHD10	<a href='https://www.ncbi.nlm.nih.gov/gene/?term=55347' target="_blank"> 55347 </a>	abhydrolase domain containing 10, depalmitoylase	nonsense_mediated_decay	protein_coding	0.129238616043438	1.09371633887455	0.153334905194083	0.227680977514669	Not regulated	29.5014421285476	28.8279435321848	26.7413777452288	24.1318496696772	28.5594695330906	26.5863955174435
ABHD12	<a href='https://www.ncbi.nlm.nih.gov/gene/?term=26090' target="_blank"> 26090 </a>	abhydrolase domain containing 12, lysophospholipase	nonsense_mediated_decay	protein_coding	-0.118915591028512	-1.08591831972766	0.113048422054941	0.176083609395005	Not regulated	37.3205922629048	35.3599549065469	36.0348037418671	40.8763984200655	38.0644873870274	41.2894778869387
ABHD13	<a href='https://www.ncbi.nlm.nih.gov/gene/?term=84945' target="_blank"> 84945 </a>	abhydrolase domain containing 13	protein_coding	protein_coding	-0.152239075836811	-1.11129287100878	0.16827811851442	0.245981423590106	Not regulated	15.5115032395086	16.4171219208968	12.9379067796337	17.4011977209917	16.3006614597889	17.0696743947222
ABHD14A	<a href='https://www.ncbi.nlm.nih.gov/gene/?term=25864' target="_blank"> 25864 </a>	abhydrolase domain containing 14A	protein_coding	protein_coding	0.444737351448444	1.36106630623723	0.000505334005170409	0.00145964801388751	Not regulated	9.72829073743238	9.61729808018581	10.6509950883041	7.40289633234077	7.26334378343126	7.77903833994289
ABHD14B	<a href='https://www.ncbi.nlm.nih.gov/gene/?term=84836' target="_blank"> 84836 </a>	abhydrolase domain containing 14B	protein_coding	protein_coding	-0.103450296313517	-1.07433974395598	0.248004851676704	0.337837720172932	Not regulated	26.1624536927951	30.3085327770402	28.9280662150261	32.1347589989069	32.3348270918973	28.8019284772304
ABHD15	<a href='https://www.ncbi.nlm.nih.gov/gene/?term=116236' target="_blank"> 116236 </a>	abhydrolase domain containing 15	protein_coding	protein_coding	-0.168728265172676	-1.12406718327836	0.156355660584831	0.231572605799139	Not regulated	10.6509504532865	10.4076714564836	11.8901185545225	11.7376003495369	12.436471958422	13.5953158896018
ABHD16A	<a href='https://www.ncbi.nlm.nih.gov/gene/?term=7920' target="_blank"> 7920 </a>	abhydrolase domain containing 16A, phospholipase	protein_coding	protein_coding	0.273404334183179	1.20865653775295	0.00150134624474732	0.00391073051570868	Not regulated	28.5715972477051	28.4795695922188	26.9236017843786	22.0387810758787	24.5620321178835	24.2198034922165
ABHD17A	<a href='https://www.ncbi.nlm.nih.gov/gene/?term=81926' target="_blank"> 81926 </a>	abhydrolase domain containing 17A, depalmitoylase	protein_coding	protein_coding	0.346043036188217	1.27106960527081	4.42664231117191e-06	1.92676809709944e-05	Not regulated	88.572796781414	78.5596298646032	87.5076280805029	72.2748897606832	63.4402200987619	68.2167633620585
ABHD17B	<a href='https://www.ncbi.nlm.nih.gov/gene/?term=51104' target="_blank"> 51104 </a>	abhydrolase domain containing 17B, depalmitoylase	protein_coding	protein_coding	0.100933964456332	1.0724675263345	0.316666791517146	0.411991672868788	Not regulated	16.9908019135761	16.7654958608627	15.5345993375179	14.7335612779152	16.3006614597889	15.8108488493887
ABHD17C	<a href='https://www.ncbi.nlm.nih.gov/gene/?term=58489' target="_blank"> 58489 </a>	abhydrolase domain containing 17C, depalmitoylase	protein_coding	protein_coding	0.825657366987246	1.77234242574863	9.92729168629165e-19	1.84097036078222e-17	Not regulated	27.2190956028434	25.5619378450037	27.5158299116154	15.4722913698441	15.8565017469881	14.7534353913086
ABHD18	<a href='https://www.ncbi.nlm.nih.gov/gene/?term=80167' target="_blank"> 80167 </a>	abhydrolase domain containing 18	nonsense_mediated_decay	protein_coding	-0.246636906543817	-1.18643816063735	0.0470585204001452	0.083265508995382	Not regulated	7.9882128399649	8.88353546913247	8.29119378131456	10.3422212870045	10.3933372795384	9.61742716634793
ABHD2	<a href='https://www.ncbi.nlm.nih.gov/gene/?term=11057' target="_blank"> 11057 </a>	abhydrolase domain containing 2, acylglycerol lipase	protein_coding	protein_coding	-0.238940237664474	-1.18012545669538	0.00122264665054332	0.00325233441226977	Not regulated	72.1052439416937	87.572499158948	77.6729966875897	92.2591803697863	94.6948507691277	98.2387455578262
ABHD3	<a href='https://www.ncbi.nlm.nih.gov/gene/?term=171586' target="_blank"> 171586 </a>	abhydrolase domain containing 3, phospholipase	protein_coding	protein_coding	-0.937117593296226	-1.91469897611326	3.45741267709564e-08	2.08123794212075e-07	Not regulated	3.33898843575252	3.61437962714703	3.32558871448331	5.786719053443	6.92889151969227	7.40189420656097
ABHD4	<a href='https://www.ncbi.nlm.nih.gov/gene/?term=63874' target="_blank"> 63874 </a>	abhydrolase domain containing 4, N-acyl phospholipase B	protein_coding	protein_coding	-0.0867623286441772	-1.06198421949687	0.231574985279236	0.319359878461578	Not regulated	43.3645839883809	40.4984705210451	43.4148773274328	45.8833468209169	44.9489629354396	46.8283102864061
ABHD5	<a href='https://www.ncbi.nlm.nih.gov/gene/?term=51099' target="_blank"> 51099 </a>	abhydrolase domain containing 5, lysophosphatidic acid acyltransferase	protein_coding	protein_coding	1.10047412855722	2.14425149797402	2.42761287710734e-34	1.30030487796128e-32	Up in trim47	36.55981008767	35.0551277090767	36.3992518201667	15.5543724911695	17.8996364258717	17.925675765549
ABHD6	<a href='https://www.ncbi.nlm.nih.gov/gene/?term=57406' target="_blank"> 57406 </a>	abhydrolase domain containing 6, acylglycerol lipase	protein_coding	protein_coding	-0.162692003648425	-1.11937389159063	0.212476977948802	0.297635010116425	Not regulated	7.31196201753401	7.70777342174729	7.83563368344014	9.06996390646031	8.5278664857751	8.40895464282777
ABHD8	<a href='https://www.ncbi.nlm.nih.gov/gene/?term=79575' target="_blank"> 79575 </a>	abhydrolase domain containing 8	protein_coding	protein_coding	0.446589242740078	1.36281453797687	0.000932641576926283	0.00254974409311313	Not regulated	15.9341600035279	12.933382521237	16.2179394843296	12.8867360480929	9.86034562417746	10.8762527116814
ABI1	<a href='https://www.ncbi.nlm.nih.gov/gene/?term=10006' target="_blank"> 10006 </a>	abl interactor 1	protein_coding	protein_coding	-0.111802935025299	-1.08057779040065	0.14149640901128	0.212794245199736	Not regulated	51.7754535923651	51.9512637974266	47.6971422474525	50.6030112971292	59.6950654004257	56.4457374527541
ABI2	<a href='https://www.ncbi.nlm.nih.gov/gene/?term=10152' target="_blank"> 10152 </a>	abl interactor 2	protein_coding	protein_coding	0.0277913920902212	1.01945026392578	0.695695503757244	0.765563397672028	Not regulated	87.6590128576042	98.5027315253806	92.5698118880835	89.3453005627335	100.202431207857	88.7723774569183
ABI3	<a href='https://www.ncbi.nlm.nih.gov/gene/?term=51225' target="_blank"> 51225 </a>	ABI family member 3	protein_coding	protein_coding	-0.246935874622651	-1.18668405036651	0.000253897229217785	0.000778627578429416	Not regulated	43.6181780467925	45.2886121955773	45.282673728718	53.1064854975549	53.8765731627354	55.1869119074206
ABI3BP	<a href='https://www.ncbi.nlm.nih.gov/gene/?term=25890' target="_blank"> 25890 </a>	ABI family member 3 binding protein	protein_coding	protein_coding	-0.207443898035573	-1.15464063039961	0.0103947927027304	0.0221806502962535	Not regulated	250.846789445459	290.892239871593	267.687113511013	294.342901073002	353.018139734065	304.283310818013
ABITRAM	<a href='https://www.ncbi.nlm.nih.gov/gene/?term=54942' target="_blank"> 54942 </a>	actin binding transcription modulator	NA	NA	-0.188089592119464	-1.13925412330458	0.115295879456765	0.178977874778552	Not regulated	10.6932161296885	11.1044193364156	9.9312101336625	11.9428031528505	13.4580392978638	11.3797829298148
ABL1	<a href='https://www.ncbi.nlm.nih.gov/gene/?term=25' target="_blank"> 25 </a>	ABL proto-oncogene 1, non-receptor tyrosine kinase	protein_coding	protein_coding	0.243725147417631	1.18404601385999	0.000123180752210078	0.000405361294329257	Not regulated	175.529354097218	188.296114551612	185.640739883829	158.621766961399	152.879773146031	160.978610737248
ABL2	<a href='https://www.ncbi.nlm.nih.gov/gene/?term=27' target="_blank"> 27 </a>	ABL proto-oncogene 2, non-receptor tyrosine kinase	protein_coding	protein_coding	-0.191093011677587	-1.141628306424	0.00657981173839816	0.0147199172630161	Not regulated	183.771160995595	216.253123233882	200.856447152835	232.946222321578	228.520172236005	236.860614609951
ABLIM1	<a href='https://www.ncbi.nlm.nih.gov/gene/?term=3983' target="_blank"> 3983 </a>	actin binding LIM protein 1	protein_coding	protein_coding	0.475364890946405	1.39026980677029	7.36546913405576e-09	4.87818646009431e-08	Not regulated	189.815152721071	220.869077938431	169.969472516949	141.466812604383	139.688229675847	143.858583320712
ABLIM3	<a href='https://www.ncbi.nlm.nih.gov/gene/?term=22885' target="_blank"> 22885 </a>	actin binding LIM protein family member 3	protein_coding	protein_coding	0.439880412367755	1.35649188069274	4.94046888370841e-10	3.95022707701729e-09	Not regulated	85.0808065970865	98.5027315253806	93.1164840055328	66.3625865916123	72.9310248418892	68.3794036225156
ABR	<a href='https://www.ncbi.nlm.nih.gov/gene/?term=29' target="_blank"> 29 </a>	ABR activator of RhoGEF and GTPase	protein_coding	protein_coding	-0.027790675354199	-1.01944975745939	0.689445956771373	0.760354491455805	Not regulated	108.115600236139	115.529507841218	122.591222338008	122.588154699534	115.215029500524	121.552194657403
ABRACL	<a href='https://www.ncbi.nlm.nih.gov/gene/?term=58527' target="_blank"> 58527 </a>	ABRA C-terminal like	protein_coding	protein_coding	0.162785639313403	1.11944654500467	0.0303897727721469	0.05698857117061	Not regulated	40.4059866402457	41.543592340943	38.1759362018769	34.433030396019	36.732008248625	38.217943556325
ABRAXAS1	<a href='https://www.ncbi.nlm.nih.gov/gene/?term=84142' target="_blank"> 84142 </a>	abraxas 1, BRCA1 A complex subunit	NA	NA	0.0947120629030624	1.06785226184796	0.417902959687199	0.515326470405515	Not regulated	23.2030110311319	27.3473542873294	20.0432776261811	19.8636313607547	24.7841119742839	22.7092128378163
ABRAXAS2	<a href='https://www.ncbi.nlm.nih.gov/gene/?term=23172' target="_blank"> 23172 </a>	abraxas 2, BRISC complex subunit	NA	NA	-0.278011591055431	-1.21252256080158	0.00397003871973944	0.00938017285516165	Not regulated	18.6391632932514	17.2880567708117	17.493507758378	20.7254831346718	21.5861620421182	23.7666262958964
ABT1	<a href='https://www.ncbi.nlm.nih.gov/gene/?term=29777' target="_blank"> 29777 </a>	activator of basal transcription 1	protein_coding	protein_coding	-0.115134785586961	-1.08307622854932	0.179164203221747	0.2596057542152	Not regulated	27.5149553376569	26.6941531498932	29.2925142933256	29.5081631164931	32.5124909770176	30.0607540225639
ABTB1	<a href='https://www.ncbi.nlm.nih.gov/gene/?term=80325' target="_blank"> 80325 </a>	ankyrin repeat and BTB domain containing 1	nonsense_mediated_decay	protein_coding	0.196023235717282	1.14553634757833	0.140445276102531	0.211415167328149	Not regulated	10.7777474824923	9.49318986407293	11.115666388136	10.2190996050164	9.23852202625636	8.35860162101443
AC002480.1	<a href='https://www.ncbi.nlm.nih.gov/gene/?term=NA' target="_blank"> NA </a>	NA	NA	NA	-0.276917597133567	-1.21160345491822	0.065831253383431	0.111545155072601	Not regulated	6.50891416589732	6.48846463186636	7.01562550726617	9.48036951308748	7.81721094529384	7.30118816293429
AC002996.1	<a href='https://www.ncbi.nlm.nih.gov/gene/?term=NA' target="_blank"> NA </a>	NA	NA	NA	-9.52718004341129e-05	-1.00006603956037	0.999406879917664	0.999678679449869	Not regulated	12.1298264705901	10.7595291358493	12.9656959456041	13.2659508286164	12.6829805990265	10.4568120399763
AC004057.1	<a href='https://www.ncbi.nlm.nih.gov/gene/?term=NA' target="_blank"> NA </a>	NA	transcribed_processed_pseudogene	transcribed_processed_pseudogene	0.233490365761592	1.17567586762255	0.000299677624530131	0.000908668015681635	Not regulated	107.197167087925	107.798219178523	108.012843645929	92.9158293403898	98.4133558846959	88.3035908238361
AC004069.1	<a href='https://www.ncbi.nlm.nih.gov/gene/?term=NA' target="_blank"> NA </a>	NA	processed_pseudogene	processed_pseudogene	-0.0806937808348465	-1.05752647456482	0.62891339207251	0.709190635475532	Not regulated	6.30350297858394	5.86356887705239	6.90036880250394	7.29331803537132	7.74703371067132	5.41093572406151
AC004846.1	<a href='https://www.ncbi.nlm.nih.gov/gene/?term=NA' target="_blank"> NA </a>	NA	NA	NA	-0.402104563603989	-1.32143417705063	0.00909008354213257	0.0197207986244378	Not regulated	5.19867819743747	6.31427766188337	4.78338102768148	7.01793587332449	7.23980331865282	7.70401233744101
AC005332.6	<a href='https://www.ncbi.nlm.nih.gov/gene/?term=NA' target="_blank"> NA </a>	NA	NA	NA	0.501712939124717	1.41589368212098	3.92008487636149e-12	4.0161760933865e-11	Not regulated	50.3806862711014	55.3914564545907	52.8449713534335	38.7012487049415	37.5759117029465	37.7144133381916
AC005538.2	<a href='https://www.ncbi.nlm.nih.gov/gene/?term=NA' target="_blank"> NA </a>	NA	NA	NA	-0.176153456853576	-1.12986739012261	0.432755725201664	0.528971604284386	Not regulated	3.67204196579974	4.6346798038224	6.52316504146391	4.43771582445952	5.61195797123794	7.06704661150226
AC005562.1	<a href='https://www.ncbi.nlm.nih.gov/gene/?term=NA' target="_blank"> NA </a>	NA	processed_transcript	processed_transcript	-0.169183056942289	-1.1244215874142	0.106711431497299	0.167824107061173	Not regulated	13.1433573907084	12.2888907322999	13.6540472534923	14.8755616178082	15.3999055622289	14.4427572467203
AC005670.3	<a href='https://www.ncbi.nlm.nih.gov/gene/?term=NA' target="_blank"> NA </a>	NA	NA	NA	0.278238450992413	1.21271324172325	0.000123675510238465	0.000406868091822069	Not regulated	59.282260378112	67.7434899635094	63.037217423178	55.218843154865	51.2316020730067	53.0126684255205
AC005833.1	<a href='https://www.ncbi.nlm.nih.gov/gene/?term=NA' target="_blank"> NA </a>	NA	NA	NA	0.090849205347663	1.06499688102582	0.674568788494962	0.747909165218389	Not regulated	3.99283844969039	5.80957091635766	4.31552080716444	5.1038041240154	5.18023473039557	3.13195795678974
AC005912.1	<a href='https://www.ncbi.nlm.nih.gov/gene/?term=NA' target="_blank"> NA </a>	NA	NA	NA	0.497917874643061	1.41217401414795	0.0176533717638137	0.0354674624985289	Not regulated	5.65218890523019	6.57686451913273	4.58931242598697	3.35670745660357	5.35612197666469	3.40336074436365
AC005943.1	<a href='https://www.ncbi.nlm.nih.gov/gene/?term=NA' target="_blank"> NA </a>	NA	NA	NA	0.223078495350116	1.16722160725355	0.0347997085983251	0.0642106997782474	Not regulated	20.8200721955911	20.1756412657047	24.3004867408177	19.8993366485313	19.1570525728107	17.8143955873415
AC006001.3	<a href='https://www.ncbi.nlm.nih.gov/gene/?term=NA' target="_blank"> NA </a>	NA	NA	NA	0.23219840084195	1.1746234954861	0.0549462515876416	0.0951321104688589	Not regulated	10.3931298272348	9.80803281231718	10.1958905505275	8.40264439008454	8.91295295677338	9.06203333574679
AC006001.4	<a href='https://www.ncbi.nlm.nih.gov/gene/?term=NA' target="_blank"> NA </a>	NA	NA	NA	0.52216557295472	1.43610931830093	0.00674270468524091	0.0150483421312597	Not regulated	6.70206830705415	5.65846371989742	7.82151132040603	5.52570108762813	5.16779825843715	3.53125741976953
AC006064.4	<a href='https://www.ncbi.nlm.nih.gov/gene/?term=NA' target="_blank"> NA </a>	NA	NA	NA	0.155602692444303	1.11388685236646	0.408015345825291	0.505904183148248	Not regulated	6.29758578388767	6.40137114687487	9.9312101336625	6.7716925093482	7.63954706017353	6.24377470485415
AC007743.1	<a href='https://www.ncbi.nlm.nih.gov/gene/?term=NA' target="_blank"> NA </a>	NA	antisense	antisense	-0.10590236905363	-1.07616729526427	0.436765197204987	0.532515711155782	Not regulated	7.90368148716104	7.40294622427706	7.1522935366285	8.70059886049586	7.59513108889345	8.30824859920109
AC007998.3	<a href='https://www.ncbi.nlm.nih.gov/gene/?term=NA' target="_blank"> NA </a>	NA	NA	NA	1.16759566382685	2.24637014007526	8.94465201336773e-14	1.06813084757034e-12	Up in trim47	24.0491698726986	17.4622437407947	25.3291414418181	12.0659248348386	9.23852202625636	8.91248486096117
AC008038.1	<a href='https://www.ncbi.nlm.nih.gov/gene/?term=NA' target="_blank"> NA </a>	NA	NA	NA	0.221932665959155	1.1662949347338	0.000670812370513009	0.00189399787518949	Not regulated	507.70882995644	549.050828876557	501.783047645157	456.373907408652	467.563376387686	436.29282104561
AC008124.1	<a href='https://www.ncbi.nlm.nih.gov/gene/?term=NA' target="_blank"> NA </a>	NA	NA	NA	0.541051602786641	1.45503272678902	0.000593928130294396	0.0016946995059913	Not regulated	9.46751151403247	7.4464929667728	9.11120195748853	6.85377363067363	5.90732418025046	5.38777333402737
AC008875.3	<a href='https://www.ncbi.nlm.nih.gov/gene/?term=NA' target="_blank"> NA </a>	NA	NA	NA	0.0880472271050872	1.06293046917375	0.413349307435028	0.510910301135667	Not regulated	20.118461967319	24.6910029950888	18.8146320422138	20.3150775280446	20.1204349898756	20.4936798780294
AC009133.6	<a href='https://www.ncbi.nlm.nih.gov/gene/?term=NA' target="_blank"> NA </a>	NA	NA	NA	-0.233868518628331	-1.17598407099093	0.132919315118994	0.201848571844616	Not regulated	7.67544683459061	7.09855449423178	8.41373944764278	7.65160212995684	11.0231557522899	9.13051344541293
AC009245.1	<a href='https://www.ncbi.nlm.nih.gov/gene/?term=NA' target="_blank"> NA </a>	NA	NA	NA	0.0564297459020642	1.03988914827135	0.668505609751182	0.74282889204376	Not regulated	16.1847954645913	15.298841573606	15.4425761977473	17.7976495369936	15.8813746909049	12.1078876252357
AC010132.3	<a href='https://www.ncbi.nlm.nih.gov/gene/?term=NA' target="_blank"> NA </a>	NA	NA	NA	-0.52481504534235	-1.43874911939971	4.65733998092204e-05	0.000166253928662225	Not regulated	15.0093870038536	18.3449362111835	18.585485312983	20.7837607308128	25.8572018404106	29.5985132823175
AC010198.2	<a href='https://www.ncbi.nlm.nih.gov/gene/?term=NA' target="_blank"> NA </a>	NA	NA	NA	0.100843768733021	1.07240047892823	0.549137577140562	0.63888486146868	Not regulated	5.41000657944713	6.6191048593536	6.24117334087964	6.15608409940745	4.70009808085792	6.49604334413898
AC010422.3	<a href='https://www.ncbi.nlm.nih.gov/gene/?term=NA' target="_blank"> NA </a>	NA	NA	NA	0.590390504234384	1.5056542380947	1.83369774583296e-05	7.11428302655447e-05	Not regulated	16.5432084004797	14.6687202096925	13.5784242772452	11.8344560727009	9.95806076099363	8.37723223908536
AC010642.2	<a href='https://www.ncbi.nlm.nih.gov/gene/?term=NA' target="_blank"> NA </a>	NA	processed_pseudogene	processed_pseudogene	0.795882415603874	1.73613894839473	7.67357826661536e-09	5.07007560442119e-08	Not regulated	9.80901817936007	10.1899377440049	9.84009811408761	6.44336802404647	5.50758043872975	5.48847937765405
AC011462.5	<a href='https://www.ncbi.nlm.nih.gov/gene/?term=NA' target="_blank"> NA </a>	NA	NA	NA	-0.644877778531248	-1.56360681583799	0.000209023756604942	0.000654660269764101	Not regulated	3.12766005374287	3.78856659713002	4.41893294938194	5.86880017476844	6.30706792177117	5.84095053034743
AC012085.1	<a href='https://www.ncbi.nlm.nih.gov/gene/?term=NA' target="_blank"> NA </a>	NA	NA	NA	0.439362326335752	1.35600483852266	5.38453808061994e-07	2.73540484261328e-06	Not regulated	34.3531191227252	30.7884178793433	31.6559600810982	24.8919208531507	22.9563947561087	24.8472021440107
AC012313.1	<a href='https://www.ncbi.nlm.nih.gov/gene/?term=NA' target="_blank"> NA </a>	NA	NA	NA	0.0295594085169252	1.02070036157815	0.872681018051834	0.90475285015693	Not regulated	7.65008742874945	4.74659493203647	7.56229762471548	6.93585475199906	6.57356374945164	6.39483377029417
AC012321.1	<a href='https://www.ncbi.nlm.nih.gov/gene/?term=NA' target="_blank"> NA </a>	NA	NA	NA	0.21300108058402	1.15909682007202	0.364263618896586	0.461297460220927	Not regulated	8.51906973557315	4.45788002928966	7.93403466458101	4.49106855332105	7.07768502348053	6.8746980681753
AC016747.1	<a href='https://www.ncbi.nlm.nih.gov/gene/?term=NA' target="_blank"> NA </a>	NA	NA	NA	-0.314520849050949	-1.24359855810201	0.0123375887233098	0.0258267793536331	Not regulated	10.3973563948749	9.66737683405592	9.20231397706342	12.2711276381522	13.7245351255443	11.0273117771214
AC016876.2	<a href='https://www.ncbi.nlm.nih.gov/gene/?term=NA' target="_blank"> NA </a>	NA	NA	NA	-0.250770382818499	-1.1898423077164	0.0392193348385754	0.0712808665143867	Not regulated	15.2448068214124	19.9944868169224	17.558652852374	18.3061420836046	21.8984063202172	23.8617935071237
AC021078.1	<a href='https://www.ncbi.nlm.nih.gov/gene/?term=NA' target="_blank"> NA </a>	NA	NA	NA	-0.0635219634915412	-1.04501377787349	0.679919260917807	0.751952403023663	Not regulated	14.4810660488295	9.44093377307803	11.5129147934825	13.831079348942	12.7145159386353	11.1209683976943
AC022384.1	<a href='https://www.ncbi.nlm.nih.gov/gene/?term=NA' target="_blank"> NA </a>	NA	NA	NA	0.856208715967661	1.81027480087917	0.00188971116200104	0.00483447089300243	Not regulated	4.25615361367442	10.1564067522832	11.6008378923723	4.43402217399987	4.80625225221731	5.39582981751751
AC023509.1	<a href='https://www.ncbi.nlm.nih.gov/gene/?term=NA' target="_blank"> NA </a>	NA	NA	NA	0.596226174149818	1.51175691085515	0.00144600358374031	0.00377995819544909	Not regulated	9.87114872367091	6.02120808488699	7.67254316840109	4.85632954321922	5.77274378727182	5.26591902123909
AC024293.1	<a href='https://www.ncbi.nlm.nih.gov/gene/?term=NA' target="_blank"> NA </a>	NA	NA	NA	0.109067118842981	1.07853060726209	0.246325150530122	0.336047442006599	Not regulated	47.044656432697	47.1132207061491	44.8913476046439	44.0352903742748	49.8404938525147	37.2446196446731
AC025048.6	<a href='https://www.ncbi.nlm.nih.gov/gene/?term=NA' target="_blank"> NA </a>	NA	NA	NA	-0.0369048740786566	-1.02591049840133	0.818131653409982	0.864173793010914	Not regulated	5.65092093493813	7.25967744146605	5.78971328388609	7.0421498041155	5.79317513406066	6.67781775288514
AC025171.1	<a href='https://www.ncbi.nlm.nih.gov/gene/?term=NA' target="_blank"> NA </a>	NA	antisense	antisense	-0.622998335474444	-1.54007257159515	6.3506548319284e-06	2.68068574657605e-05	Not regulated	5.32547522664327	5.57398303945567	5.51227718428056	8.49539605718228	8.39461857193487	8.86213183914783
AC025423.2	<a href='https://www.ncbi.nlm.nih.gov/gene/?term=NA' target="_blank"> NA </a>	NA	NA	NA	-0.478412670708174	-1.39320993959211	6.85907889028568e-05	0.000237474353546948	Not regulated	10.7895818718849	10.4455571224549	9.84328703477273	13.1440603634482	16.507639885954	14.4931102685336
AC026271.1	<a href='https://www.ncbi.nlm.nih.gov/gene/?term=NA' target="_blank"> NA </a>	NA	NA	NA	-0.0695218703369722	-1.04936885022054	0.633980483395069	0.712864634034565	Not regulated	6.27095840775446	7.4403964228234	6.13593895827065	6.66334542919863	7.27844521366649	7.28759284704469
AC026403.1	<a href='https://www.ncbi.nlm.nih.gov/gene/?term=NA' target="_blank"> NA </a>	NA	NA	NA	-0.060698904598921	-1.04297089921155	0.591434387136455	0.676257723073953	Not regulated	20.9439106274487	23.439469615761	18.8337655663245	24.0600286885175	23.7843084607693	19.1422047725593
AC026464.4	<a href='https://www.ncbi.nlm.nih.gov/gene/?term=NA' target="_blank"> NA </a>	NA	NA	NA	0.131799022609302	1.09565912292708	0.173185995541312	0.252039115221387	Not regulated	34.0809281666968	35.7832292436055	43.6317239340211	34.5405566649553	36.8670328013165	34.0346145040727
AC026464.6	<a href='https://www.ncbi.nlm.nih.gov/gene/?term=NA' target="_blank"> NA </a>	NA	NA	NA	0.00836621006460211	1.00581586175454	0.96175631362896	0.972241792449102	Not regulated	6.34027411705362	6.96268865764505	5.84620273602252	5.29874678716331	6.02324986529147	8.16776366834187
AC034102.1	<a href='https://www.ncbi.nlm.nih.gov/gene/?term=NA' target="_blank"> NA </a>	NA	NA	NA	0.367247560934546	1.28988957176865	0.0127153321714975	0.0265207427257222	Not regulated	9.23674092087793	7.99300458509443	7.9003232173383	7.37293672305699	6.48206684861468	5.92201889546691
AC034236.1	<a href='https://www.ncbi.nlm.nih.gov/gene/?term=NA' target="_blank"> NA </a>	NA	NA	NA	0.196424645354141	1.14585512132657	0.0381097067867783	0.0695620355145264	Not regulated	24.47520789083	24.7950797096536	23.3264992515621	22.8173205116504	22.2803836732259	19.2736261594921
AC037198.1	<a href='https://www.ncbi.nlm.nih.gov/gene/?term=NA' target="_blank"> NA </a>	NA	NA	NA	1.24229383423303	2.36574378333627	5.64722424450054e-13	6.32603779835725e-12	Up in trim47	37.2783265865029	21.0766233679417	33.0736631056834	13.8717095039981	11.4149046189802	14.0988461077352
AC055839.2	<a href='https://www.ncbi.nlm.nih.gov/gene/?term=NA' target="_blank"> NA </a>	NA	NA	NA	-0.321185646040222	-1.24935688259039	0.0492181161482514	0.0866144646857745	Not regulated	5.21389384094217	4.13650506967104	5.60338920385545	6.23159873102685	6.12540659923565	6.68436364572088
AC064799.1	<a href='https://www.ncbi.nlm.nih.gov/gene/?term=NA' target="_blank"> NA </a>	NA	NA	NA	0.248492520412035	1.1879651552514	0.134774423299323	0.20407588674142	Not regulated	12.9489352792595	10.8187527056435	8.58958564542231	9.41675664406026	10.7011399605093	7.57108035985379
AC067852.2	<a href='https://www.ncbi.nlm.nih.gov/gene/?term=NA' target="_blank"> NA </a>	NA	NA	NA	0.1602456601714	1.11747740442223	0.0931799450518361	0.149570484972645	Not regulated	22.1894801110136	22.3394789003184	25.1469174026683	22.0798216365414	20.2980988749959	21.0475631179761
AC068547.1	<a href='https://www.ncbi.nlm.nih.gov/gene/?term=NA' target="_blank"> NA </a>	NA	NA	NA	-0.0581144260922707	-1.04110416867389	0.807478541288029	0.856786058714503	Not regulated	5.71178350895691	6.83466123470755	3.44813438081153	4.06588834485531	6.75833418997677	6.17881930671494
AC068580.4	<a href='https://www.ncbi.nlm.nih.gov/gene/?term=NA' target="_blank"> NA </a>	NA	NA	NA	1.03879457768941	2.05451032052942	6.96435498305026e-10	5.43456102425577e-09	Up in trim47	8.26589833392558	9.03899733984229	11.5233926757336	5.09477520066961	4.88087108396784	4.25331975257282
AC069544.1	<a href='https://www.ncbi.nlm.nih.gov/gene/?term=NA' target="_blank"> NA </a>	NA	NA	NA	-0.280348404216838	-1.21448814228385	0.00683221338506726	0.0152357806165788	Not regulated	16.331034704942	18.7708233527919	15.8129465573192	19.9929091268423	20.1022244416508	22.9569497051379
AC073111.3	<a href='https://www.ncbi.nlm.nih.gov/gene/?term=NA' target="_blank"> NA </a>	NA	NA	NA	0.527788877570593	1.44171787658998	0.000580961321875529	0.00166027641170023	Not regulated	9.00258907361123	7.05457228431108	7.53724181933239	5.70463793211757	5.4187484961696	5.53883239946739
AC073130.1	<a href='https://www.ncbi.nlm.nih.gov/gene/?term=NA' target="_blank"> NA </a>	NA	lincRNA	processed_transcript	-0.398138652839932	-1.31780659585635	0.0164001484501485	0.0332401245405839	Not regulated	4.05750493458534	5.35624932697693	5.10227309619358	5.86880017476844	6.39589986433133	7.25083514112095
AC073861.1	<a href='https://www.ncbi.nlm.nih.gov/gene/?term=NA' target="_blank"> NA </a>	NA	NA	NA	0.273471998818711	1.208713226949	0.125611493194002	0.192606616995916	Not regulated	7.8064704314366	8.77858781971772	7.72174365897153	7.46117392848183	8.11968370971118	4.79461473706623
AC073896.1	<a href='https://www.ncbi.nlm.nih.gov/gene/?term=NA' target="_blank"> NA </a>	NA	NA	NA	0.246643075507735	1.18644323385771	0.0159761298864029	0.0324462759371562	Not regulated	15.083351937557	14.4914849677348	14.9842827392856	12.2620987148064	13.1608964500001	12.8354887904385
AC078819.1	<a href='https://www.ncbi.nlm.nih.gov/gene/?term=NA' target="_blank"> NA </a>	NA	NA	NA	0.298955408240185	1.23025331869105	0.0692341416752233	0.116434921390705	Not regulated	8.85973108737271	12.1099136206424	12.138854367962	8.61851773917043	7.69106958685842	11.1451378481647
AC083855.2	<a href='https://www.ncbi.nlm.nih.gov/gene/?term=NA' target="_blank"> NA </a>	NA	NA	NA	0.671263886316289	1.59246745241577	4.17957350350846e-06	1.82788006491131e-05	Not regulated	8.19954122197455	8.62225501415798	8.47341782046433	5.17111064350226	6.08498806537078	4.88424311589397
AC087632.2	<a href='https://www.ncbi.nlm.nih.gov/gene/?term=NA' target="_blank"> NA </a>	NA	NA	NA	-0.851997299571732	-1.80499807633669	0.00657328788498238	0.0147118982805062	Not regulated	2.13272603124142	5.51650133936128	2.08373188767763	4.37040930497266	6.19380719500697	7.35053412431136
AC090152.1	<a href='https://www.ncbi.nlm.nih.gov/gene/?term=NA' target="_blank"> NA </a>	NA	NA	NA	0.314808085702431	1.24384617983587	0.0356183861335728	0.0655131309547995	Not regulated	7.60782175234752	7.22875925429407	7.4711856051406	6.85377363067363	5.37433252488952	5.99200959578745
AC091057.1	<a href='https://www.ncbi.nlm.nih.gov/gene/?term=NA' target="_blank"> NA </a>	NA	NA	NA	-0.589740230456881	-1.50497573929924	0.000556747486500338	0.00159603839076247	Not regulated	3.33518452487635	4.04984705210451	4.0544848710824	5.54047568946671	6.48473180689148	5.48394760569085
AC092368.3	<a href='https://www.ncbi.nlm.nih.gov/gene/?term=NA' target="_blank"> NA </a>	NA	NA	NA	0.11721537677132	1.08463932017692	0.615923056226786	0.698252851372275	Not regulated	8.45651653449829	3.74501985463428	6.28035150929685	5.4391055046298	5.58131095105468	6.3772102126595
AC092683.1	<a href='https://www.ncbi.nlm.nih.gov/gene/?term=NA' target="_blank"> NA </a>	NA	NA	NA	0.968512092713725	1.9568214083935	6.88629602342837e-09	4.58007174939775e-08	Not regulated	9.44299742171935	8.1397571073051	6.70903356139668	4.03674954678478	4.19020273056262	4.43509416131898
AC093010.2	<a href='https://www.ncbi.nlm.nih.gov/gene/?term=NA' target="_blank"> NA </a>	NA	NA	NA	0.959077265263622	1.94406608996632	3.43236725376848e-11	3.12481355429715e-10	Not regulated	11.120944774876	9.29722952284207	9.48476123774556	5.4165331962653	5.03810362229932	5.19592832091855
AC093323.1	<a href='https://www.ncbi.nlm.nih.gov/gene/?term=NA' target="_blank"> NA </a>	NA	NA	NA	0.694740700772364	1.61859349304869	3.44720643067243e-06	1.52450804633425e-05	Not regulated	10.2282936892672	8.66580175665373	10.7512183098365	5.41735400747856	6.4403158356114	6.84801096661423
AC093512.2	<a href='https://www.ncbi.nlm.nih.gov/gene/?term=NA' target="_blank"> NA </a>	NA	NA	NA	0.0012173536960901	1.00084416138602	0.995094796779461	0.995816795543676	Not regulated	4.55919851347626	6.14662270327474	4.72506933515355	3.96533897123165	5.29882537371338	6.51366690177365
AC093673.1	<a href='https://www.ncbi.nlm.nih.gov/gene/?term=NA' target="_blank"> NA </a>	NA	NA	NA	-0.165570711128403	-1.12160968427692	0.225210384963198	0.312143121176225	Not regulated	10.3973563948749	8.49161478667074	11.3890024468607	10.6295052116435	12.3476400158619	11.6315480388815
AC096921.2	<a href='https://www.ncbi.nlm.nih.gov/gene/?term=NA' target="_blank"> NA </a>	NA	processed_pseudogene	processed_pseudogene	-0.373881680991994	-1.29583468645017	0.0146582462982933	0.0300742078198899	Not regulated	6.21305443108381	7.88196039173028	6.1956173310922	10.0549373623655	8.43903454321494	8.20754255557441
AC097658.1	<a href='https://www.ncbi.nlm.nih.gov/gene/?term=NA' target="_blank"> NA </a>	NA	NA	NA	0.215529786939402	1.16113022672095	0.195311248472007	0.27864808839412	Not regulated	5.40873860915507	5.74904094428857	4.72005817407693	4.7623466593016	4.13290612761132	5.04839396700546
AC098484.3	<a href='https://www.ncbi.nlm.nih.gov/gene/?term=NA' target="_blank"> NA </a>	NA	NA	NA	0.196713281533146	1.14608439246247	0.253816810049159	0.344351983534049	Not regulated	5.98651040556946	6.34345397935552	7.0917040436112	6.23980684315939	4.45758687766869	6.56351639336886
AC098614.2	<a href='https://www.ncbi.nlm.nih.gov/gene/?term=NA' target="_blank"> NA </a>	NA	transcribed_processed_pseudogene	transcribed_processed_pseudogene	-0.19758750486881	-1.14677909045619	0.0739526472466731	0.123113082335515	Not regulated	13.4565460528467	12.3350502793454	12.6495372376792	15.0142787128481	16.2722352381696	13.5444593375703
AC099336.2	<a href='https://www.ncbi.nlm.nih.gov/gene/?term=NA' target="_blank"> NA </a>	NA	NA	NA	0.472125360456417	1.38715149799237	2.08006391324381e-07	1.12940759241113e-06	Not regulated	27.5825804199	27.228471680316	29.073389886248	19.7786774001829	22.1577955924928	19.6049490430239
AC099548.2	<a href='https://www.ncbi.nlm.nih.gov/gene/?term=NA' target="_blank"> NA </a>	NA	NA	NA	-0.309134048882421	-1.2389638115079	0.0262666757307106	0.0501670313662637	Not regulated	9.52626080423116	9.31987382893986	8.37866132010645	9.64863581180461	11.5059573601044	13.3274378135548
AC099560.2	<a href='https://www.ncbi.nlm.nih.gov/gene/?term=NA' target="_blank"> NA </a>	NA	NA	NA	0.525686098115644	1.43961805204314	0.00140451389879597	0.00368643281277496	Not regulated	7.34492924512751	7.86889636898155	6.10814979230031	5.12596602677327	5.65726226194362	4.24979504104589
AC100810.1	<a href='https://www.ncbi.nlm.nih.gov/gene/?term=NA' target="_blank"> NA </a>	NA	NA	NA	0.442239797018423	1.35871210360702	0.00136956611020353	0.00360147580075922	Not regulated	9.12938610281703	10.1028442590134	9.52120604557551	7.71562540459067	7.55071511761337	6.19342168304081
AC104260.2	<a href='https://www.ncbi.nlm.nih.gov/gene/?term=NA' target="_blank"> NA </a>	NA	NA	NA	-0.565041089545859	-1.47942964443669	0.000971903311486713	0.00264658961968026	Not regulated	3.7193795233699	4.61595470454922	3.50781275363308	6.0329624174193	6.39589986433133	5.38777333402737
AC104452.1	<a href='https://www.ncbi.nlm.nih.gov/gene/?term=NA' target="_blank"> NA </a>	NA	NA	NA	0.575150863828254	1.48983324808732	0.00353732782497326	0.00843910815583892	Not regulated	11.0934720852147	7.51355495021626	8.35861667579998	7.87486277996201	5.50758043872975	4.96883619254038
AC105052.3	<a href='https://www.ncbi.nlm.nih.gov/gene/?term=NA' target="_blank"> NA </a>	NA	NA	NA	0.0241034758952365	1.01684760307946	0.835096110610364	0.87656492432218	Not regulated	26.0893340726197	22.6347258144396	25.9600921773742	28.8309938655582	24.5829076243851	21.2031539553793
AC105250.1	<a href='https://www.ncbi.nlm.nih.gov/gene/?term=NA' target="_blank"> NA </a>	NA	NA	NA	-0.198192873848902	-1.14726039117517	0.213646714541433	0.298969923684232	Not regulated	7.0249780747649	6.21542655641803	5.44530984989302	6.55828159390207	8.37996130141244	6.91900872737104
AC106795.1	<a href='https://www.ncbi.nlm.nih.gov/gene/?term=NA' target="_blank"> NA </a>	NA	NA	NA	-0.114088915520535	-1.08229134575517	0.303193593844695	0.398219035172285	Not regulated	16.1746517022549	19.6435000724067	17.8515779953073	18.4904142009802	22.233302743669	18.3793564920872
AC106886.5	<a href='https://www.ncbi.nlm.nih.gov/gene/?term=NA' target="_blank"> NA </a>	NA	NA	NA	-0.0871116324395495	-1.06224137712148	0.400874415698763	0.498562703203353	Not regulated	31.5373797608286	32.0464832700455	36.5978760228399	37.8512986936167	30.6123757256558	39.9254145260154
AC107032.1	<a href='https://www.ncbi.nlm.nih.gov/gene/?term=NA' target="_blank"> NA </a>	NA	NA	NA	-0.059785557062825	-1.04231081970672	0.729728862161391	0.793283572915152	Not regulated	6.08118552070979	5.66847947067144	4.97198290820149	5.547862990386	7.20204974306475	4.97789973646679
AC107075.1	<a href='https://www.ncbi.nlm.nih.gov/gene/?term=NA' target="_blank"> NA </a>	NA	NA	NA	0.0505849296735127	1.03568474919087	0.646531280814823	0.723952319110083	Not regulated	16.4709340938324	16.9192158618727	16.2306951670701	16.508155120971	18.0995082966321	14.0736695968285
AC110611.2	<a href='https://www.ncbi.nlm.nih.gov/gene/?term=NA' target="_blank"> NA </a>	NA	NA	NA	0.56289466096025	1.47723019900457	0.00174554362356532	0.00449587496321656	Not regulated	6.08625740187802	6.22718417689188	5.14782910598102	4.14509662693435	4.66367698440826	3.17224037424042
AC113935.1	<a href='https://www.ncbi.nlm.nih.gov/gene/?term=NA' target="_blank"> NA </a>	NA	NA	NA	0.18618276568013	1.1377493528314	0.0334147601761204	0.0620078142925181	Not regulated	47.8138917432121	45.3151757084997	50.6455272008957	40.1906106513915	48.3920890290713	40.0860406655999
AC114490.1	<a href='https://www.ncbi.nlm.nih.gov/gene/?term=NA' target="_blank"> NA </a>	NA	NA	NA	0.106701843065005	1.07676382203664	0.57013698509264	0.657974217499444	Not regulated	9.31746836280562	5.95109782946884	9.21962526078264	6.98140977433468	6.95332030389631	9.30171371957828
AC115223.1	<a href='https://www.ncbi.nlm.nih.gov/gene/?term=NA' target="_blank"> NA </a>	NA	NA	NA	0.074518620279166	1.05300962277273	0.472983797318377	0.567580556782052	Not regulated	21.0018146041194	20.7038632521781	17.4438517077097	19.022299867169	20.3660553110545	17.7710919885821
AC116366.1	<a href='https://www.ncbi.nlm.nih.gov/gene/?term=NA' target="_blank"> NA </a>	NA	NA	NA	-0.360761442729748	-1.28410345812162	0.381923193040154	0.479315344859538	Not regulated	4.03806272344046	11.3238949185942	1.97120854350264	9.02071523366505	5.70922894834131	7.83190901284689
AC116533.1	<a href='https://www.ncbi.nlm.nih.gov/gene/?term=NA' target="_blank"> NA </a>	NA	NA	NA	0.278217141873203	1.21269532964935	0.000268696187833259	0.0008205905719768	Not regulated	113.405572294604	116.06643917619	108.057944095618	92.6158228419453	105.018899133469	85.6258171238027
AC124798.1	<a href='https://www.ncbi.nlm.nih.gov/gene/?term=NA' target="_blank"> NA </a>	NA	NA	NA	-1.16311717043156	-2.23940764644779	3.50501485503502e-11	3.18045509132043e-10	Down in trim47	2.87406599533129	2.52571106475335	2.778916597034	5.66359737145486	6.30706792177117	6.74730492298755
AC125807.2	<a href='https://www.ncbi.nlm.nih.gov/gene/?term=NA' target="_blank"> NA </a>	NA	NA	NA	0.107290929023284	1.07720357953814	0.433343075956693	0.529546963421326	Not regulated	8.70672933879772	10.4512181989794	9.02008993791365	9.06996390646031	7.81721094529384	9.76848623178795
AC127502.2	<a href='https://www.ncbi.nlm.nih.gov/gene/?term=NA' target="_blank"> NA </a>	NA	NA	NA	0.376498946969932	1.29818765931592	0.0448078084386753	0.07985035046096	Not regulated	7.90368148716104	5.09496887200245	5.46672117449312	4.88382671886324	5.01900475464889	4.58212498501393
AC132008.2	<a href='https://www.ncbi.nlm.nih.gov/gene/?term=NA' target="_blank"> NA </a>	NA	NA	NA	0.116939656840464	1.08443204969032	0.508640198293301	0.60147207673007	Not regulated	7.09556175435612	4.62858325987299	6.72907820570315	5.7957479767888	5.78740105779425	5.74930803064715
AC133644.2	<a href='https://www.ncbi.nlm.nih.gov/gene/?term=NA' target="_blank"> NA </a>	NA	lincRNA	lincRNA	0.58404008950704	1.49904125642846	5.60168171351301e-05	0.000196906518085067	Not regulated	8.96159136750136	8.72371892417308	8.43287297175351	6.26361036834377	6.3839075520857	5.02170686544439
AC138392.1	<a href='https://www.ncbi.nlm.nih.gov/gene/?term=NA' target="_blank"> NA </a>	NA	NA	NA	-0.369017674069111	-1.29147317169607	0.000218710124503706	0.000681708337224262	Not regulated	14.6619631438298	15.810080330506	14.787025216906	18.73501594253	21.472901315354	19.3118944560703
AC138969.1	<a href='https://www.ncbi.nlm.nih.gov/gene/?term=NA' target="_blank"> NA </a>	NA	NA	NA	0.221563985900857	1.16599692667583	0.015508609081282	0.0315781495853231	Not regulated	31.3801514446134	29.6718794017524	28.5180621269391	27.1520245288465	23.5475713338465	27.5436064621151
AC159540.2	<a href='https://www.ncbi.nlm.nih.gov/gene/?term=NA' target="_blank"> NA </a>	NA	lincRNA	lincRNA	0.810837000713188	1.75422888911022	0.000246668818122169	0.000759415105792414	Not regulated	9.40326768590154	5.58965986675414	7.64885404331162	3.14493816358395	5.34546214355747	4.70448282802035
AC241585.1	<a href='https://www.ncbi.nlm.nih.gov/gene/?term=NA' target="_blank"> NA </a>	NA	protein_coding	protein_coding	-0.0182815364904173	-1.01275242287964	0.906940761362113	0.931334049406194	Not regulated	10.1289693497227	7.87281557580617	7.93175686409164	10.4780655427981	8.07970933555911	8.12848831132746
AC243919.1	<a href='https://www.ncbi.nlm.nih.gov/gene/?term=NA' target="_blank"> NA </a>	NA	NA	NA	0.23484289494289	1.17677858266921	0.0031405930862926	0.00760441169939708	Not regulated	286.330092755171	293.177572917769	271.836810442551	240.566633625431	274.726551318383	221.145436502008
AC244197.3	<a href='https://www.ncbi.nlm.nih.gov/gene/?term=NA' target="_blank"> NA </a>	NA	NA	NA	0.681880459515107	1.60422940211302	0.000215945028255838	0.000674041709130104	Not regulated	8.31112260767565	6.25244128753941	8.05156916983261	5.83719894305815	3.87351685533566	4.59622383112167
AC245060.4	<a href='https://www.ncbi.nlm.nih.gov/gene/?term=NA' target="_blank"> NA </a>	NA	NA	NA	0.300967656414211	1.2319704537565	0.0505072512989982	0.0884879343971334	Not regulated	5.87873293074454	6.43011199692206	6.24572894185839	4.63224808200079	5.67724944901965	5.03077040937079
ACAA1	<a href='https://www.ncbi.nlm.nih.gov/gene/?term=30' target="_blank"> 30 </a>	acetyl-CoA acyltransferase 1	processed_transcript	protein_coding	0.275429792437136	1.21035461155064	0.000434517964104759	0.00127005860024686	Not regulated	33.3898843575252	33.1826177817595	33.2103311350457	28.7283924639014	27.2269903946882	27.9459271064037
ACAA2	<a href='https://www.ncbi.nlm.nih.gov/gene/?term=10449' target="_blank"> 10449 </a>	acetyl-CoA acyltransferase 2	protein_coding	protein_coding	0.19398680077418	1.14392050742016	0.0150494061959315	0.0307908674144091	Not regulated	36.3793356494338	39.3192247342602	34.9373594660876	33.6512077153943	33.8427493168559	30.864891780923
ACACA	<a href='https://www.ncbi.nlm.nih.gov/gene/?term=31' target="_blank"> 31 </a>	acetyl-CoA carboxylase alpha	protein_coding	protein_coding	-0.738384173314207	-1.66830627953195	6.1395779197798e-22	1.49545480721524e-20	Not regulated	83.5592422466169	98.5027315253806	100.268777542161	154.969157062417	167.092883955656	157.504252232127
ACAD10	<a href='https://www.ncbi.nlm.nih.gov/gene/?term=80724' target="_blank"> 80724 </a>	acyl-CoA dehydrogenase family member 10	retained_intron	protein_coding	0.204496765241408	1.15228434175851	0.172170770931365	0.250822852714112	Not regulated	9.00258907361123	7.96905387672177	6.78784545832896	6.89481419133635	7.55071511761337	6.54589283573419
ACAD11	<a href='https://www.ncbi.nlm.nih.gov/gene/?term=84129' target="_blank"> 84129 </a>	acyl-CoA dehydrogenase family member 11	retained_intron	protein_coding	0.635399881661005	1.55336824804877	1.06963894213939e-05	4.33752153163031e-05	Not regulated	22.0330971083265	15.3375981744272	18.3135159345519	13.5639052990278	12.5244155815566	10.3354612574062
ACAD8	<a href='https://www.ncbi.nlm.nih.gov/gene/?term=27034' target="_blank"> 27034 </a>	acyl-CoA dehydrogenase family member 8	protein_coding	protein_coding	0.351124477225505	1.27555444309205	0.000285373562730133	0.000868398204954299	Not regulated	30.8116780970075	26.8683401198761	28.7458421758763	24.7064175189552	23.3183849220413	20.8461510307227
ACAD9	<a href='https://www.ncbi.nlm.nih.gov/gene/?term=28976' target="_blank"> 28976 </a>	acyl-CoA dehydrogenase family member 9	processed_transcript	protein_coding	-0.256181009002588	-1.19431302320894	0.000482448215572652	0.00139720042273718	Not regulated	36.8979354988855	36.6663571814193	33.8025592622825	42.4769802859114	44.2383073949583	43.9078350212324
ACADM	<a href='https://www.ncbi.nlm.nih.gov/gene/?term=34' target="_blank"> 34 </a>	acyl-CoA dehydrogenase medium chain	protein_coding	protein_coding	-0.523106127129897	-1.43704588422421	6.79987667226472e-10	5.32126519161482e-09	Not regulated	24.5563579895217	22.6878528402844	22.9146729230837	34.7613548813207	35.2218652251024	32.6287581350443
ACADS	<a href='https://www.ncbi.nlm.nih.gov/gene/?term=35' target="_blank"> 35 </a>	acyl-CoA dehydrogenase short chain	protein_coding	protein_coding	-0.099382710228407	-1.07131497806233	0.505527318136865	0.598689323636596	Not regulated	8.15727554557262	8.62225501415798	7.1522935366285	10.1370184836909	8.08370677297432	7.80471838106769
ACADSB	<a href='https://www.ncbi.nlm.nih.gov/gene/?term=36' target="_blank"> 36 </a>	acyl-CoA dehydrogenase short/branched chain	protein_coding	protein_coding	0.383052367855099	1.30409807137427	0.00148717135992056	0.00387746899465109	Not regulated	11.8766550689425	12.5414618387753	11.1612223979235	9.23412614911118	8.70553037089542	9.86919227541463
ACADVL	<a href='https://www.ncbi.nlm.nih.gov/gene/?term=37' target="_blank"> 37 </a>	acyl-CoA dehydrogenase very long chain	protein_coding	protein_coding	0.0535479875640999	1.03781406088756	0.503290388770723	0.596872973957025	Not regulated	206.341032194226	171.051604523296	189.330776676612	197.281975105677	175.976078211672	182.731116160611
ACAP2	<a href='https://www.ncbi.nlm.nih.gov/gene/?term=23527' target="_blank"> 23527 </a>	ArfGAP with coiled-coil, ankyrin repeat and PH domains 2	protein_coding	protein_coding	-0.121015165625885	-1.0874998226047	0.114726121381961	0.178168616935757	Not regulated	39.3070790537955	44.5918643156453	39.2237244269881	43.7081971057929	46.7256017866427	45.921955893766
ACAP3	<a href='https://www.ncbi.nlm.nih.gov/gene/?term=116983' target="_blank"> 116983 </a>	ArfGAP with coiled-coil, ankyrin repeat and PH domains 3	protein_coding	protein_coding	0.648212851393131	1.56722558114058	1.8880284764587e-06	8.73480344203159e-06	Not regulated	29.6282391577534	19.9008613205566	25.6480335103302	16.9497515537019	14.657270522426	17.2710864819756
ACAT1	<a href='https://www.ncbi.nlm.nih.gov/gene/?term=38' target="_blank"> 38 </a>	acetyl-CoA acetyltransferase 1	protein_coding	protein_coding	-0.409330879283359	-1.32806971364548	6.22700809668452e-09	4.17428963176288e-08	Not regulated	51.817719268767	57.8736207768483	49.9749427368246	71.5747377957773	73.3751845546899	70.8970547131826
ACAT2	<a href='https://www.ncbi.nlm.nih.gov/gene/?term=39' target="_blank"> 39 </a>	acetyl-CoA acetyltransferase 2	protein_coding	protein_coding	-1.15579058130872	-2.22806385692537	4.89699999798867e-33	2.45606808990032e-31	Down in trim47	39.9833298762264	35.1422211940681	46.8771340712785	87.7447186968875	99.8471034376168	89.326260696865
ACBD3	<a href='https://www.ncbi.nlm.nih.gov/gene/?term=64746' target="_blank"> 64746 </a>	acyl-CoA binding domain containing 3	protein_coding	protein_coding	-0.155316452815433	-1.11366587224072	0.0378521085760635	0.0691261446587693	Not regulated	56.1710839381659	55.3914564545907	63.6873016828448	65.9932215456479	64.4919902986742	68.2786975788889
ACBD5	<a href='https://www.ncbi.nlm.nih.gov/gene/?term=91452' target="_blank"> 91452 </a>	acyl-CoA binding domain containing 5	protein_coding	protein_coding	0.175073216612493	1.1290217010777	0.0526713553978224	0.0918709667182378	Not regulated	26.7119074860202	29.1763174721508	27.4247178920405	22.9416734104584	25.2726876583648	27.0395727137635
ACBD6	<a href='https://www.ncbi.nlm.nih.gov/gene/?term=84320' target="_blank"> 84320 </a>	acyl-CoA binding domain containing 6	processed_transcript	protein_coding	0.045929675292159	1.03234821205811	0.542918614210605	0.632783774078358	Not regulated	40.3637209638438	42.3274337058665	40.9092967891235	42.4359397252487	40.9959414915126	38.3186495999517
ACCS	<a href='https://www.ncbi.nlm.nih.gov/gene/?term=84680' target="_blank"> 84680 </a>	1-aminocyclopropane-1-carboxylate synthase homolog (inactive)	processed_transcript	protein_coding	0.422480280791124	1.34022969770773	0.00324973179250799	0.00783257767552057	Not regulated	10.9045445116981	9.58028334906443	8.88342190855132	8.37227437519413	6.79564360585203	7.09977607568093
ACD	<a href='https://www.ncbi.nlm.nih.gov/gene/?term=65057' target="_blank"> 65057 </a>	ACD shelterin complex subunit and telomerase recruitment factor	protein_coding	protein_coding	0.0723919113993628	1.05145850139585	0.488221064057937	0.582948947171873	Not regulated	17.1598646191839	18.1589916207267	15.3523752983682	16.3751837044238	15.3679260629072	17.3717925256023
ACE	<a href='https://www.ncbi.nlm.nih.gov/gene/?term=1636' target="_blank"> 1636 </a>	angiotensin I converting enzyme	processed_transcript	protein_coding	1.17126916530012	2.25209730950703	1.23978482987395e-20	2.73595716256582e-19	Up in trim47	115.667208638872	157.465020864623	100.314333551949	55.4868380159925	61.6049521654691	51.5111413150467
ACER2	<a href='https://www.ncbi.nlm.nih.gov/gene/?term=340485' target="_blank"> 340485 </a>	alkaline ceramidase 2	protein_coding	protein_coding	-0.48913078000775	-1.40359895622804	0.00135621086629041	0.00357061099943889	Not regulated	6.08329880452988	7.83841364923453	5.78105764202647	10.2141747377368	9.32735396881652	8.55799958739525
ACER3	<a href='https://www.ncbi.nlm.nih.gov/gene/?term=55331' target="_blank"> 55331 </a>	alkaline ceramidase 3	protein_coding	protein_coding	0.019937784972456	1.01391575457092	0.787215493229944	0.840051813568588	Not regulated	60.6512456367705	60.2686916141144	55.7605559798298	54.0093778321347	60.4945528834671	63.1426893539283
ACIN1	<a href='https://www.ncbi.nlm.nih.gov/gene/?term=22985' target="_blank"> 22985 </a>	apoptotic chromatin condensation inducer 1	protein_coding	protein_coding	0.136108834009674	1.09893711605382	0.0755909313323414	0.12561300245799	Not regulated	192.182030599579	165.17279428637	181.358474963809	169.456474976356	154.212252284433	175.63134008493
ACKR3	<a href='https://www.ncbi.nlm.nih.gov/gene/?term=57007' target="_blank"> 57007 </a>	atypical chemokine receptor 3	protein_coding	protein_coding	1.37837645174431	2.59975640766004	1.16221919383319e-18	2.12668765916342e-17	Up in trim47	9.80563692524792	11.2786063063986	9.47565003578807	4.47342111223608	3.99743741520708	3.42400548330711
ACKR4	<a href='https://www.ncbi.nlm.nih.gov/gene/?term=51554' target="_blank"> 51554 </a>	atypical chemokine receptor 4	protein_coding	protein_coding	0.268325755124419	1.20440930162997	0.0778894385200254	0.12886970529764	Not regulated	7.24771818940307	7.59760016323305	6.66985539297948	5.26468312181325	6.11163764813882	6.8867827934105
ACLY	<a href='https://www.ncbi.nlm.nih.gov/gene/?term=47' target="_blank"> 47 </a>	ATP citrate lyase	protein_coding	protein_coding	-0.747495636581807	-1.67887595146983	3.00802138877545e-27	1.14056728535218e-25	Not regulated	312.681474021483	306.307786715087	340.485617151346	524.867730315479	553.42300214978	562.64466574226
ACO1	<a href='https://www.ncbi.nlm.nih.gov/gene/?term=48' target="_blank"> 48 </a>	aconitase 1	protein_coding	protein_coding	-0.328911080648727	-1.25606496220161	1.11336932980184e-07	6.2678148903232e-07	Not regulated	100.550044160193	106.994346312051	100.040997493224	129.236725526894	131.959850673114	132.176682260017
ACO2	<a href='https://www.ncbi.nlm.nih.gov/gene/?term=50' target="_blank"> 50 </a>	aconitase 2	protein_coding	protein_coding	-0.148747927975824	-1.10860692753778	0.0164136320377965	0.0332613436005594	Not regulated	96.1121481379904	92.1013603785057	96.4420727200161	108.223958467583	106.376251215788	106.698053222467
ACOT1	<a href='https://www.ncbi.nlm.nih.gov/gene/?term=641371' target="_blank"> 641371 </a>	acyl-CoA thioesterase 1	protein_coding	protein_coding	-1.04223770895344	-2.05941946388053	9.68384234139229e-09	6.27062889641564e-08	Down in trim47	2.60652426370706	2.74997678860645	3.59072469144623	6.45157613617901	6.53714265300198	5.72060680821355
ACOT11	<a href='https://www.ncbi.nlm.nih.gov/gene/?term=26027' target="_blank"> 26027 </a>	acyl-CoA thioesterase 11	processed_transcript	protein_coding	-0.882933506857648	-1.84412123917772	8.52660374228097e-07	4.17587863703188e-06	Not regulated	3.00086302453708	3.09181871719806	3.55336876342053	5.54047568946671	6.97330749097235	5.58918542128073
ACOT13	<a href='https://www.ncbi.nlm.nih.gov/gene/?term=55856' target="_blank"> 55856 </a>	acyl-CoA thioesterase 13	protein_coding	protein_coding	0.0749096042899519	1.05329503702017	0.44907713360502	0.544877621750362	Not regulated	20.8792441425538	19.3347536681118	22.0491087371222	18.6324145408732	20.875506501637	20.7454449870961
ACOT2	<a href='https://www.ncbi.nlm.nih.gov/gene/?term=10965' target="_blank"> 10965 </a>	acyl-CoA thioesterase 2	nonsense_mediated_decay	protein_coding	0.161485635624082	1.11843827290271	0.196074633565387	0.279484240635639	Not regulated	10.8339608321069	9.53020459519432	10.9871984405354	8.97967467300234	9.85235074934705	9.73777088848181
ACOT7	<a href='https://www.ncbi.nlm.nih.gov/gene/?term=11332' target="_blank"> 11332 </a>	acyl-CoA thioesterase 7	protein_coding	protein_coding	0.105996975814321	1.07623786876539	0.200718043929464	0.284449383087299	Not regulated	39.2639680638656	42.414527190858	41.4559689065728	35.0896793666225	39.0860547264692	42.4974468802408
ACOT8	<a href='https://www.ncbi.nlm.nih.gov/gene/?term=10005' target="_blank"> 10005 </a>	acyl-CoA thioesterase 8	protein_coding	protein_coding	0.158096928081566	1.11581428626536	0.17482184367827	0.254114638802006	Not regulated	11.9189207453445	11.714073731356	13.074574808996	11.7786409101996	10.8819129636193	10.7755466680547
ACOT9	<a href='https://www.ncbi.nlm.nih.gov/gene/?term=23597' target="_blank"> 23597 </a>	acyl-CoA thioesterase 9	protein_coding	protein_coding	-0.0200072581398759	-1.01396458099163	0.765398748219721	0.822498031540358	Not regulated	57.5235855830277	60.3557850991059	55.7605559798298	61.6839626760627	59.2064897163448	58.2584462380343
ACOX1	<a href='https://www.ncbi.nlm.nih.gov/gene/?term=51' target="_blank"> 51 </a>	acyl-CoA oxidase 1	protein_coding	protein_coding	0.172873309475739	1.12730141362249	0.0151856608646175	0.0310121380677752	Not regulated	57.2277258482141	52.5173714498714	52.1616312066218	48.8382671886325	50.234463517769	47.1304284172862
ACOX3	<a href='https://www.ncbi.nlm.nih.gov/gene/?term=8310' target="_blank"> 8310 </a>	acyl-CoA oxidase 3, pristanoyl	protein_coding	protein_coding	0.642450383841853	1.56097819403807	7.02015629769426e-15	9.37677599649266e-14	Not regulated	36.0948876472488	37.4937452888385	37.0825919669783	24.8295392009434	24.828527945564	22.4070947069363
ACP1	<a href='https://www.ncbi.nlm.nih.gov/gene/?term=52' target="_blank"> 52 </a>	acid phosphatase 1	processed_transcript	protein_coding	0.036599404201549	1.02569329963792	0.585280563928944	0.670959557651114	Not regulated	59.2560556587428	57.7865272918568	55.4412083512198	55.609549292374	59.8278691545531	55.7911481691806
ACP2	<a href='https://www.ncbi.nlm.nih.gov/gene/?term=53' target="_blank"> 53 </a>	acid phosphatase 2, lysosomal	protein_coding	protein_coding	0.8275135225724	1.774624169555	2.91994818217252e-30	1.27852016833697e-28	Not regulated	71.344461766459	70.5457228431108	62.8217374968834	39.1116543115687	39.8855422095106	38.4193556435784
ACP6	<a href='https://www.ncbi.nlm.nih.gov/gene/?term=51205' target="_blank"> 51205 </a>	acid phosphatase 6, lysophosphatidic	protein_coding	protein_coding	-0.0371858185347651	-1.02611029941568	0.791735089930412	0.843976908732699	Not regulated	10.7777474824923	8.05614736171327	11.0245543685611	10.2190996050164	10.6154171359388	10.372722493548
ACSF2	<a href='https://www.ncbi.nlm.nih.gov/gene/?term=80221' target="_blank"> 80221 </a>	acyl-CoA synthetase family member 2	nonsense_mediated_decay	protein_coding	-0.0870613735006	-1.0622043726312	0.344879814454677	0.441558791246261	Not regulated	18.6391632932514	19.3783004106076	19.3613041596631	21.5052537872634	20.3869308175561	20.0908557035226
ACSF3	<a href='https://www.ncbi.nlm.nih.gov/gene/?term=197322' target="_blank"> 197322 </a>	acyl-CoA synthetase family member 3	protein_coding	protein_coding	0.118180197103518	1.0853649288756	0.205115657338306	0.289626365951714	Not regulated	20.1607276437209	20.162141775531	18.9513000715761	19.0017795868377	17.7219725407514	18.8823831800025
ACSL1	<a href='https://www.ncbi.nlm.nih.gov/gene/?term=2180' target="_blank"> 2180 </a>	acyl-CoA synthetase long chain family member 1	protein_coding	protein_coding	-0.716668338228048	-1.64338253325603	3.77303781120669e-10	3.05217736135298e-09	Not regulated	13.7363448306275	17.8977111657522	13.484578897083	23.2699978957602	26.3386709690866	25.9318062338701
ACSL3	<a href='https://www.ncbi.nlm.nih.gov/gene/?term=2181' target="_blank"> 2181 </a>	acyl-CoA synthetase long chain family member 3	protein_coding	protein_coding	-0.722587506919267	-1.65013894445697	6.42911371325118e-32	3.07094548536855e-30	Not regulated	113.483341139184	115.224680643748	113.890024468607	184.846685224874	194.408706292904	196.527844137466
ACSL4	<a href='https://www.ncbi.nlm.nih.gov/gene/?term=2182' target="_blank"> 2182 </a>	acyl-CoA synthetase long chain family member 4	processed_transcript	protein_coding	-0.72977465401179	-1.65838003585809	3.58113012458721e-22	8.93986194450119e-21	Not regulated	92.2659715854147	93.1900289408994	90.155343369349	137.403797098774	161.052311861565	167.323091485729
ACSL5	<a href='https://www.ncbi.nlm.nih.gov/gene/?term=51703' target="_blank"> 51703 </a>	acyl-CoA synthetase long chain family member 5	protein_coding	protein_coding	-0.71895746551871	-1.64599216162172	2.58140841117551e-05	9.74119713027038e-05	Not regulated	3.46578546495832	3.87566008212152	3.14336467533354	5.29423232549041	5.99615612281062	6.34448074848083
ACSM3	<a href='https://www.ncbi.nlm.nih.gov/gene/?term=6296' target="_blank"> 6296 </a>	acyl-CoA synthetase medium chain family member 3	protein_coding	protein_coding	1.6605775394203	3.16143057749066	8.07988962737246e-21	1.8318227380003e-19	Up in trim47	9.67883989604213	9.2754561515942	8.01785772258991	2.17514971512397	3.24236590344574	3.32329943968044
ACSS1	<a href='https://www.ncbi.nlm.nih.gov/gene/?term=84532' target="_blank"> 84532 </a>	acyl-CoA synthetase short chain family member 1	processed_transcript	protein_coding	0.550786399868374	1.46488397321143	2.60807685909757e-10	2.15400599276068e-09	Not regulated	27.3881583084511	27.6086347423038	27.9258339997023	19.0838607081631	20.1204349898756	18.3788529618691
ACSS2	<a href='https://www.ncbi.nlm.nih.gov/gene/?term=55902' target="_blank"> 55902 </a>	acyl-CoA synthetase short chain family member 2	processed_transcript	protein_coding	-0.775201272636012	-1.71142879881265	6.62295562777488e-14	8.05707744177156e-13	Not regulated	35.8835592652391	34.7067537691107	43.7337693959449	70.7128860218603	70.7102262778852	57.6542099762742
ACTA2	<a href='https://www.ncbi.nlm.nih.gov/gene/?term=59' target="_blank"> 59 </a>	actin alpha 2, smooth muscle	protein_coding	protein_coding	0.310806662638974	1.2404010588844	0.00223376409593665	0.00561059709414183	Not regulated	15.7109972321257	17.5767716735585	16.3259072275258	13.5655469214543	13.1324702283809	14.0328836491597
ACTB	<a href='https://www.ncbi.nlm.nih.gov/gene/?term=60' target="_blank"> 60 </a>	actin beta	processed_transcript	protein_coding	-0.00145809923241834	-1.00101118827841	0.980958959119291	0.985783347442829	Not regulated	5929.9821766657	5820.74109127524	5982.41292748648	6056.70150892344	5878.02962639269	6141.12805576679
ACTG1	<a href='https://www.ncbi.nlm.nih.gov/gene/?term=71' target="_blank"> 71 </a>	actin gamma 1	protein_coding	protein_coding	-0.962836932627928	-1.94913893876337	4.38805407593225e-41	3.38585934782073e-39	Not regulated	3063.93524811815	3502.00464533221	3022.45902535767	6593.51491523101	6236.06899167996	6189.51882032006
ACTL6A	<a href='https://www.ncbi.nlm.nih.gov/gene/?term=86' target="_blank"> 86 </a>	actin like 6A	protein_coding	protein_coding	-0.0920887265849653	-1.06591228827849	0.282807317259812	0.375827524827745	Not regulated	30.0086302453708	36.0131560439831	31.388090743548	33.2018135761375	36.5987603347848	35.9520575747247
ACTN1	<a href='https://www.ncbi.nlm.nih.gov/gene/?term=87' target="_blank"> 87 </a>	actinin alpha 1	protein_coding	protein_coding	-0.368653350885126	-1.2911470776843	2.59642969177554e-09	1.85911779487679e-08	Not regulated	806.184810139234	797.611715835458	801.530658604181	1078.73677282327	1045.46313199049	1037.75513483399
ACTN4	<a href='https://www.ncbi.nlm.nih.gov/gene/?term=81' target="_blank"> 81 </a>	actinin alpha 4	retained_intron	protein_coding	-0.0762809246751869	-1.05429669822049	0.257868928346378	0.348691881786022	Not regulated	585.623913776343	555.340720362643	591.635899109518	648.044406654916	592.73113673265	619.140756216828
ACTR10	<a href='https://www.ncbi.nlm.nih.gov/gene/?term=55860' target="_blank"> 55860 </a>	actin related protein 10	nonsense_mediated_decay	protein_coding	0.0393166441519148	1.02762695922321	0.593115753541527	0.677754101916836	Not regulated	44.8016169860465	42.7629011308239	40.0892886129495	41.5740879513317	42.5060845150353	42.4475973886456
ACTR1A	<a href='https://www.ncbi.nlm.nih.gov/gene/?term=10121' target="_blank"> 10121 </a>	actin related protein 1A	nonsense_mediated_decay	protein_coding	0.410912206869742	1.32952619931666	4.72059354217926e-10	3.78539455991322e-09	Not regulated	221.725738404528	212.638743606735	230.650077553822	174.299261134556	164.960917334212	170.042154663649
ACTR1B	<a href='https://www.ncbi.nlm.nih.gov/gene/?term=10120' target="_blank"> 10120 </a>	actin related protein 1B	protein_coding	protein_coding	-0.0598301258061026	-1.04234301999824	0.425164804004708	0.52206414949788	Not regulated	67.4560195374814	59.3542100217037	62.5028454283713	71.1232916284874	64.403158356114	65.3078692919019
ACTR2	<a href='https://www.ncbi.nlm.nih.gov/gene/?term=10097' target="_blank"> 10097 </a>	actin related protein 2	protein_coding	protein_coding	-0.198479310506371	-1.14748819403499	0.00591219821878138	0.0133760908644728	Not regulated	325.429647337834	331.253102686351	295.190643299986	342.746959129823	378.769187403116	390.831091771218
ACTR3	<a href='https://www.ncbi.nlm.nih.gov/gene/?term=10096' target="_blank"> 10096 </a>	actin related protein 3	protein_coding	protein_coding	-0.177542066568951	-1.13095542334937	0.00653424251981177	0.014636384889079	Not regulated	298.437941074032	319.28471597882	298.072972039237	339.364396120001	348.576542606057	366.721057866555
ACTR3B	<a href='https://www.ncbi.nlm.nih.gov/gene/?term=57180' target="_blank"> 57180 </a>	actin related protein 3B	protein_coding	protein_coding	-0.0372097884491694	-1.02612734805013	0.808141992423697	0.856885982320165	Not regulated	5.10188979847705	5.05011572723182	5.39838715981195	5.45223848404187	5.48626077251532	5.29159906236389
ACTR5	<a href='https://www.ncbi.nlm.nih.gov/gene/?term=79913' target="_blank"> 79913 </a>	actin related protein 5	protein_coding	protein_coding	-0.11689907550315	-1.08440154630421	0.389700438842063	0.487191779082633	Not regulated	8.74899501519965	7.70777342174729	7.97230171280246	8.41331493585685	8.57228245705518	10.070604362668
ACTR6	<a href='https://www.ncbi.nlm.nih.gov/gene/?term=64431' target="_blank"> 64431 </a>	actin related protein 6	protein_coding	protein_coding	-0.0266218365281816	-1.01862415685652	0.841242891161585	0.881256437964201	Not regulated	10.0169653072576	9.97220403152615	7.83563368344014	9.60349119507562	9.41618591137667	9.86919227541463
ACTR8	<a href='https://www.ncbi.nlm.nih.gov/gene/?term=93973' target="_blank"> 93973 </a>	actin related protein 8	protein_coding	protein_coding	-0.0314005079427755	-1.02200376277298	0.668373259739695	0.742779860611843	Not regulated	33.7702754451426	33.1826177817595	33.6658912329201	34.0636653500546	35.0886173112621	35.5995864220313
ACTRT3	<a href='https://www.ncbi.nlm.nih.gov/gene/?term=84517' target="_blank"> 84517 </a>	actin related protein T3	protein_coding	protein_coding	-0.201584864279193	-1.14996094429826	0.191408743312008	0.273788446163429	Not regulated	4.98734981542782	5.57398303945567	5.2389411255559	5.82775961410572	5.77407626641022	6.94871701024091
ACVR1	<a href='https://www.ncbi.nlm.nih.gov/gene/?term=90' target="_blank"> 90 </a>	activin A receptor type 1	protein_coding	protein_coding	-0.0943580192188723	-1.06759023837629	0.176832389113138	0.256665164624358	Not regulated	48.6900592150241	48.7288048527413	50.020498746612	53.4758505435194	50.81187114441	56.0429132782473
ACVR1B	<a href='https://www.ncbi.nlm.nih.gov/gene/?term=91' target="_blank"> 91 </a>	activin A receptor type 1B	protein_coding	protein_coding	-0.465013497799494	-1.38033026765328	5.85344767993016e-10	4.62657175503935e-09	Not regulated	37.785514703326	38.8872410487024	38.2214922116644	57.2515821244893	51.0783669720904	53.0217319694469
ACVR2A	<a href='https://www.ncbi.nlm.nih.gov/gene/?term=92' target="_blank"> 92 </a>	activin A receptor type 2A	processed_transcript	protein_coding	0.338338154237606	1.26429940369297	0.0261966678492926	0.0500526464154277	Not regulated	6.76250822430891	6.31427766188337	6.24117334087964	4.80174559753781	5.01900475464889	5.79059750853409
ACVR2B	<a href='https://www.ncbi.nlm.nih.gov/gene/?term=93' target="_blank"> 93 </a>	activin A receptor type 2B	protein_coding	protein_coding	-0.187227912990726	-1.13857388363561	0.218438685512793	0.304401674153594	Not regulated	6.80477390071084	8.3609745591835	6.05894930172987	7.96186876856697	8.92761022729581	7.70401233744101
ACVRL1	<a href='https://www.ncbi.nlm.nih.gov/gene/?term=94' target="_blank"> 94 </a>	activin A receptor like type 1	protein_coding	protein_coding	0.187062923351503	1.13844368137682	0.00640773305362144	0.0143784791797835	Not regulated	316.443119221255	338.575922904436	334.700003908341	308.707097304952	297.542591605247	278.60326969321
ACY1	<a href='https://www.ncbi.nlm.nih.gov/gene/?term=95' target="_blank"> 95 </a>	aminoacylase 1	protein_coding	protein_coding	-0.299507597777872	-1.23072428657789	0.0344070757460784	0.0635606351552367	Not regulated	7.08076876761545	7.72257931419584	7.33998429695276	9.7647805984801	10.0086949682529	7.8908220483685
ACYP1	<a href='https://www.ncbi.nlm.nih.gov/gene/?term=97' target="_blank"> 97 </a>	acylphosphatase 1	protein_coding	protein_coding	-0.236786068260508	-1.17836465965918	0.132612586743779	0.201493704507141	Not regulated	5.9171946962703	5.0514221295067	5.10227309619358	6.7716925093482	5.68524432385007	6.84801096661423
ADA	<a href='https://www.ncbi.nlm.nih.gov/gene/?term=100' target="_blank"> 100 </a>	adenosine deaminase	processed_transcript	protein_coding	0.137404729128308	1.09992467544433	0.138284361532891	0.208760383794488	Not regulated	21.4286979357789	21.7733712478737	23.461345040533	19.8636313607547	21.5417460708381	20.292267790776
ADA2	<a href='https://www.ncbi.nlm.nih.gov/gene/?term=51816' target="_blank"> 51816 </a>	adenosine deaminase 2	NA	NA	0.332145795938134	1.25888438746989	3.07927098155833e-05	0.000114207314321058	Not regulated	44.3789602220272	46.725654697937	44.4171095427566	33.6122191827647	39.7967102669505	36.2541757056048
ADAM10	<a href='https://www.ncbi.nlm.nih.gov/gene/?term=102' target="_blank"> 102 </a>	ADAM metallopeptidase domain 10	protein_coding	protein_coding	0.0266560892466129	1.01864834149682	0.67553703353084	0.748647800920496	Not regulated	275.994866904607	269.989803473634	263.268180561631	258.883856660415	269.471697756237	280.768449631183
ADAM15	<a href='https://www.ncbi.nlm.nih.gov/gene/?term=8751' target="_blank"> 8751 </a>	ADAM metallopeptidase domain 15	processed_transcript	protein_coding	0.286213477780517	1.21943552245669	1.2130185879503e-05	4.86707167252493e-05	Not regulated	451.481955325423	437.688308824757	464.853523871065	385.329824062244	372.7832469537	372.511655375089
ADAM17	<a href='https://www.ncbi.nlm.nih.gov/gene/?term=6868' target="_blank"> 6868 </a>	ADAM metallopeptidase domain 17	protein_coding	protein_coding	-0.328113121935472	-1.25537042120747	2.64494445410976e-07	1.41328412138727e-06	Not regulated	89.7300310012988	85.5693490041436	82.3197096859089	110.070783697405	106.553915100909	112.740415840068
ADAM19	<a href='https://www.ncbi.nlm.nih.gov/gene/?term=8728' target="_blank"> 8728 </a>	ADAM metallopeptidase domain 19	nonsense_mediated_decay	protein_coding	0.402122722352964	1.32145080963191	5.67899288854111e-09	3.84193792349249e-08	Not regulated	135.08110178057	134.428794084372	146.872575554715	111.096797713973	102.334397829301	107.352642506041
ADAM23	<a href='https://www.ncbi.nlm.nih.gov/gene/?term=8745' target="_blank"> 8745 </a>	ADAM metallopeptidase domain 23	protein_coding	protein_coding	-0.0555363865045455	-1.03924541751362	0.511129472789771	0.604027268154904	Not regulated	42.4347391075384	53.4753997847778	47.8338102768148	50.644051857792	52.499678053053	48.8424311589397
ADAM9	<a href='https://www.ncbi.nlm.nih.gov/gene/?term=8754' target="_blank"> 8754 </a>	ADAM metallopeptidase domain 9	protein_coding	protein_coding	-0.973469475730753	-1.96355699618212	1.5463083293456e-50	1.93885978477266e-48	Not regulated	480.856600424765	475.051413886108	501.116107661869	934.657728532702	969.689484986677	1009.67879340109
ADAMTS1	<a href='https://www.ncbi.nlm.nih.gov/gene/?term=9510' target="_blank"> 9510 </a>	ADAM metallopeptidase with thrombospondin type 1 motif 1	protein_coding	protein_coding	0.0997755097247631	1.07160670241424	0.291697264878998	0.385530467096508	Not regulated	105.410596946415	102.639672062477	119.311189633312	88.401367667491	105.177019991226	117.926777086842
ADAMTS18	<a href='https://www.ncbi.nlm.nih.gov/gene/?term=170692' target="_blank"> 170692 </a>	ADAM metallopeptidase with thrombospondin type 1 motif 18	protein_coding	protein_coding	-0.223314774132743	-1.16741278576162	0.0498430535451846	0.0875048930497322	Not regulated	32.6713678586924	33.269711266751	40.6815167401863	42.3128180432605	35.8436888230235	48.6913720934997
ADAMTS4	<a href='https://www.ncbi.nlm.nih.gov/gene/?term=9507' target="_blank"> 9507 </a>	ADAM metallopeptidase with thrombospondin type 1 motif 4	protein_coding	protein_coding	-0.20284831748243	-1.15096847408657	0.139780459390533	0.210644303320833	Not regulated	49.3240443610531	34.7067537691107	55.0316598232307	61.5198004334118	51.966686397692	49.4970204425131
ADAMTS6	<a href='https://www.ncbi.nlm.nih.gov/gene/?term=11174' target="_blank"> 11174 </a>	ADAM metallopeptidase with thrombospondin type 1 motif 6	protein_coding	protein_coding	-0.543333067761734	-1.4573355228003	7.36040878402623e-09	4.8777627941709e-08	Not regulated	45.3933364556735	36.1437962714703	47.4238061887278	62.9151794959442	61.8270320218695	66.7681069244887
ADAMTS7	<a href='https://www.ncbi.nlm.nih.gov/gene/?term=11173' target="_blank"> 11173 </a>	ADAM metallopeptidase with thrombospondin type 1 motif 7	protein_coding	protein_coding	0.864399289500038	1.82058145419922	3.22259259283179e-26	1.10428840587907e-24	Not regulated	156.322985426653	147.609522102985	160.303853920347	97.1397238437966	81.2901106368	80.9701767269413
ADAMTS9	<a href='https://www.ncbi.nlm.nih.gov/gene/?term=56999' target="_blank"> 56999 </a>	ADAM metallopeptidase with thrombospondin type 1 motif 9	protein_coding	protein_coding	0.719779258709617	1.64693002474631	1.46274611196547e-15	2.0906658807548e-14	Not regulated	83.6015079230189	79.124431114773	98.7198732093882	57.6619877311165	50.4121274028893	53.5252621875803
ADAMTSL1	<a href='https://www.ncbi.nlm.nih.gov/gene/?term=92949' target="_blank"> 92949 </a>	ADAMTS like 1	protein_coding	protein_coding	-0.269062579204656	-1.20502458372964	0.000663127603040444	0.00187373878923131	Not regulated	54.6917852640983	54.9124422871375	63.8239697122072	66.4857082736005	73.8637602387708	72.5587044330228
ADAR	<a href='https://www.ncbi.nlm.nih.gov/gene/?term=103' target="_blank"> 103 </a>	adenosine deaminase RNA specific	protein_coding	protein_coding	0.104233642216051	1.07492324090564	0.139453641065462	0.210266667875965	Not regulated	258.665939579816	288.758449489301	279.440564036173	245.381512202381	260.499671557661	277.596209256943
ADARB1	<a href='https://www.ncbi.nlm.nih.gov/gene/?term=104' target="_blank"> 104 </a>	adenosine deaminase RNA specific B1	processed_transcript	protein_coding	0.162904968716422	1.11953914143621	0.0136745856108535	0.0282980828263611	Not regulated	62.17280998724	65.7991279110743	64.1428617807193	59.755056324915	58.0960904343429	56.7478555836341
ADAT1	<a href='https://www.ncbi.nlm.nih.gov/gene/?term=23536' target="_blank"> 23536 </a>	adenosine deaminase tRNA specific 1	protein_coding	protein_coding	0.0543751630310805	1.03840926670196	0.517079260464025	0.609817503202228	Not regulated	26.6273761332163	26.4764194374144	27.6980539507651	27.0046889160674	26.4275029116468	25.7303941466167
ADAT2	<a href='https://www.ncbi.nlm.nih.gov/gene/?term=134637' target="_blank"> 134637 </a>	adenosine deaminase tRNA specific 2	protein_coding	protein_coding	0.447947266782306	1.36409797362107	0.00548047093547122	0.0125148005591866	Not regulated	6.50891416589732	5.44334281196842	5.69450122343033	4.2682183089225	4.53042907056802	4.38071289776057
ADCK2	<a href='https://www.ncbi.nlm.nih.gov/gene/?term=90956' target="_blank"> 90956 </a>	aarF domain containing kinase 2	protein_coding	protein_coding	0.45088459097409	1.3668781035516	2.78896058731654e-06	1.25095085855491e-05	Not regulated	18.8504916752611	20.7717961704715	19.8168642575376	14.9798046418915	14.701686493706	14.5520233040552
ADCK5	<a href='https://www.ncbi.nlm.nih.gov/gene/?term=203054' target="_blank"> 203054 </a>	aarF domain containing kinase 5	processed_transcript	protein_coding	0.410775835688302	1.3294005313934	0.0125194243082418	0.0261726653689163	Not regulated	6.84703957711277	5.8788102369259	6.10450531151732	5.54047568946671	4.35276518544771	4.48141894138725
ADCY3	<a href='https://www.ncbi.nlm.nih.gov/gene/?term=109' target="_blank"> 109 </a>	adenylate cyclase 3	protein_coding	protein_coding	-0.403599935262194	-1.32280457038199	1.88329805693934e-09	1.3734508103284e-08	Not regulated	54.6072539112944	57.2204196394121	56.8994562245159	78.1001869411492	76.5731344868556	72.4076453675828
ADCY4	<a href='https://www.ncbi.nlm.nih.gov/gene/?term=196883' target="_blank"> 196883 </a>	adenylate cyclase 4	protein_coding	protein_coding	0.820549483587337	1.76607851612163	3.97473512163809e-22	9.81146025327846e-21	Not regulated	61.9855730407795	53.1705725873076	53.209419431733	34.1551858003324	31.6685875226961	31.1685205024574
ADCY6	<a href='https://www.ncbi.nlm.nih.gov/gene/?term=112' target="_blank"> 112 </a>	adenylate cyclase 6	retained_intron	protein_coding	-0.278767369931106	-1.21315792655026	5.79873455654003e-05	0.000203315020962386	Not regulated	59.6791350795261	54.5640683471715	58.7216966160136	73.503644146925	70.8878901630055	69.1850519715291
ADCY7	<a href='https://www.ncbi.nlm.nih.gov/gene/?term=113' target="_blank"> 113 </a>	adenylate cyclase 7	protein_coding	protein_coding	-0.669273898785892	-1.59027238990602	4.58252931669719e-13	5.16482415530509e-12	Not regulated	14.6661897114699	15.2849066160073	14.7601471711314	23.0237545317839	24.5620321178835	24.8743927757899
ADCY9	<a href='https://www.ncbi.nlm.nih.gov/gene/?term=115' target="_blank"> 115 </a>	adenylate cyclase 9	protein_coding	protein_coding	0.0813533478594542	1.05801006190481	0.337505632111882	0.433545298587149	Not regulated	43.1532556063712	41.891966280909	49.5193826389502	44.857332804349	40.9515255202325	43.6560699121657
ADD1	<a href='https://www.ncbi.nlm.nih.gov/gene/?term=118' target="_blank"> 118 </a>	adducin 1	retained_intron	protein_coding	0.0315929636245756	1.02214010728463	0.629674602586861	0.709541417988504	Not regulated	321.210687519393	319.806405953919	333.01352042601	335.259519242517	315.086456101165	319.837862786372
ADD3	<a href='https://www.ncbi.nlm.nih.gov/gene/?term=120' target="_blank"> 120 </a>	adducin 3	processed_transcript	protein_coding	0.0537729004057756	1.03797586632706	0.484920470893833	0.579697993049031	Not regulated	47.1684948645546	54.302787892197	46.6037980125538	48.756186067307	49.5682239485678	46.8283102864061
ADGRA2	<a href='https://www.ncbi.nlm.nih.gov/gene/?term=25960' target="_blank"> 25960 </a>	adhesion G protein-coupled receptor A2	protein_coding	protein_coding	0.56509127777498	1.47948111147814	6.55235306794165e-10	5.14215247166914e-09	Not regulated	121.471553979149	150.671729035286	117.170057173303	96.937804285336	84.70125723111	85.9526082353713
ADGRA3	<a href='https://www.ncbi.nlm.nih.gov/gene/?term=166647' target="_blank"> 166647 </a>	adhesion G protein-coupled receptor A3	nonsense_mediated_decay	protein_coding	-0.258187875693002	-1.19597553315552	0.000175732559675654	0.000559430857639703	Not regulated	41.2115704324665	42.9144437947091	42.6176471561526	51.0474805691065	52.0808354438818	51.18384667326
ADGRB2	<a href='https://www.ncbi.nlm.nih.gov/gene/?term=576' target="_blank"> 576 </a>	adhesion G protein-coupled receptor B2	protein_coding	protein_coding	-0.0930524463593275	-1.0666245551786	0.540832241548079	0.631085337694744	Not regulated	5.7903976670645	5.26915584198543	6.5145093996043	6.48440858470918	6.57356374945164	5.99200959578745
ADGRF5	<a href='https://www.ncbi.nlm.nih.gov/gene/?term=221395' target="_blank"> 221395 </a>	adhesion G protein-coupled receptor F5	protein_coding	protein_coding	2.07378713094221	4.20990340349936	1.81179960047869e-177	6.66379893056062e-174	Up in trim47	107.435968159596	115.91707384943	110.561246833438	26.4682887882057	28.8233004024942	25.3779229939233
ADGRG1	<a href='https://www.ncbi.nlm.nih.gov/gene/?term=9289' target="_blank"> 9289 </a>	adhesion G protein-coupled receptor G1	protein_coding	protein_coding	-0.579532688725388	-1.4943651222167	3.90981066850079e-19	7.54210680353807e-18	Not regulated	135.461492868188	142.833315386051	147.829251760251	208.732291530575	219.548146037429	220.244117411549
ADGRG6	<a href='https://www.ncbi.nlm.nih.gov/gene/?term=57211' target="_blank"> 57211 </a>	adhesion G protein-coupled receptor G6	protein_coding	protein_coding	0.0151480620275308	1.01055515320442	0.80478070634318	0.854416464330862	Not regulated	564.119982936569	567.457601462084	549.633258085496	556.510002586434	557.331607622427	580.167517333303
ADGRL1	<a href='https://www.ncbi.nlm.nih.gov/gene/?term=22859' target="_blank"> 22859 </a>	adhesion G protein-coupled receptor L1	protein_coding	protein_coding	0.996743411073727	1.99549050068593	6.72407355086795e-16	9.82694404771881e-15	Not regulated	17.8783811180167	15.1542663885201	15.9901594353924	9.0289233457976	7.55071511761337	8.40895464282777
ADGRL2	<a href='https://www.ncbi.nlm.nih.gov/gene/?term=23266' target="_blank"> 23266 </a>	adhesion G protein-coupled receptor L2	processed_transcript	protein_coding	0.0234244643635342	1.01636913134964	0.708964054116649	0.776449583626677	Not regulated	130.093751965143	141.134992428717	134.936900990405	133.299741032503	134.846888806319	138.772928117565
ADGRL4	<a href='https://www.ncbi.nlm.nih.gov/gene/?term=64123' target="_blank"> 64123 </a>	adhesion G protein-coupled receptor L4	protein_coding	protein_coding	-0.67689233016091	-1.59869234417173	1.02899040147957e-20	2.29835629350719e-19	Not regulated	180.136312825029	184.289814242003	161.678278735634	265.573468048437	286.882758498028	304.132251752573
ADH5	<a href='https://www.ncbi.nlm.nih.gov/gene/?term=128' target="_blank"> 128 </a>	alcohol dehydrogenase 5 (class III), chi polypeptide	protein_coding	protein_coding	-0.200860073105594	-1.14938336401364	0.00555294126155069	0.0126619454184646	Not regulated	62.4149923130231	68.6688582415441	57.8078430596775	72.1825484991921	76.4789726277418	72.3557817551151
ADI1	<a href='https://www.ncbi.nlm.nih.gov/gene/?term=55256' target="_blank"> 55256 </a>	acireductone dioxygenase 1	protein_coding	protein_coding	-0.174235837379428	-1.12836657648173	0.00945227922010929	0.0203982884636585	Not regulated	67.3714881846775	70.3715358731278	66.5117742896663	82.4504863713971	74.9741595207728	77.0904763962234
ADIPOR1	<a href='https://www.ncbi.nlm.nih.gov/gene/?term=51094' target="_blank"> 51094 </a>	adiponectin receptor 1	protein_coding	protein_coding	-0.0766764009255144	-1.05458574507107	0.243822904348468	0.332880713509155	Not regulated	110.440212438245	105.034742899743	112.660012204346	119.469072089167	112.77215108012	120.142310046629
ADIPOR2	<a href='https://www.ncbi.nlm.nih.gov/gene/?term=79602' target="_blank"> 79602 </a>	adiponectin receptor 2	processed_transcript	protein_coding	-0.71437898388065	-1.64077678407832	8.35427995347032e-32	3.92260106411028e-30	Not regulated	66.7797687150505	68.5425726883064	68.6529067496761	112.902582383133	114.548789931323	113.294299080015
ADIRF	<a href='https://www.ncbi.nlm.nih.gov/gene/?term=10974' target="_blank"> 10974 </a>	adipogenesis regulatory factor	protein_coding	protein_coding	-0.242849759775911	-1.18332778525146	0.150020346651382	0.223722733470922	Not regulated	6.63571119510312	8.40452130167925	8.70119786940155	9.11100446712303	11.7258164179408	7.70401233744101
ADK	<a href='https://www.ncbi.nlm.nih.gov/gene/?term=132' target="_blank"> 132 </a>	adenosine kinase	protein_coding	protein_coding	-0.652102576162321	-1.57145676053241	5.30847867693254e-17	8.72932246218684e-16	Not regulated	24.3450296075121	25.9974052699612	25.6480335103302	38.6191675836161	41.9730928596743	41.037712777872
ADM	<a href='https://www.ncbi.nlm.nih.gov/gene/?term=133' target="_blank"> 133 </a>	adrenomedullin	protein_coding	protein_coding	0.440987274402443	1.35753300541943	3.43723074147168e-07	1.79745990527955e-06	Not regulated	92.1814402326108	84.2629467292712	93.34426405447	76.6637673179541	61.2940403665085	64.2001028120084
ADNP	<a href='https://www.ncbi.nlm.nih.gov/gene/?term=23394' target="_blank"> 23394 </a>	activity dependent neuroprotector homeobox	protein_coding	protein_coding	0.0892407848454818	1.06381020729563	0.145920898161508	0.218465561779386	Not regulated	99.5779336029487	105.949224492153	99.722105424712	97.0609259673242	99.0031999832953	96.0232125980392
ADNP2	<a href='https://www.ncbi.nlm.nih.gov/gene/?term=22850' target="_blank"> 22850 </a>	ADNP homeobox 2	protein_coding	protein_coding	0.117443880280548	1.08481112607664	0.243251597529685	0.332182936527542	Not regulated	23.9646385198947	29.2634109571422	24.8280253341562	23.2699978957602	26.7384147106073	23.2127430559497
ADO	<a href='https://www.ncbi.nlm.nih.gov/gene/?term=84890' target="_blank"> 84890 </a>	2-aminoethanethiol dioxygenase	protein_coding	protein_coding	0.259403022132597	1.19698329818891	0.00171696055459527	0.00443363977519406	Not regulated	30.5580840385959	30.6569067170062	31.5703147826978	25.4451476108841	25.7612633424456	27.7948680409636
ADORA2A	<a href='https://www.ncbi.nlm.nih.gov/gene/?term=135' target="_blank"> 135 </a>	adenosine A2a receptor	processed_transcript	protein_coding	1.24145517911914	2.36436894908225	3.45239500614143e-24	1.01854883683862e-22	Up in trim47	62.9335921624748	51.4287028874777	64.9113916658334	30.9035421790254	23.8957925486823	22.2484826882242
ADORA2B	<a href='https://www.ncbi.nlm.nih.gov/gene/?term=136' target="_blank"> 136 </a>	adenosine A2b receptor	protein_coding	protein_coding	0.0990547332222216	1.07107145692096	0.402395314641635	0.500213468883146	Not regulated	10.6932161296885	11.5398867613731	11.115666388136	10.0549373623655	11.4149046189802	10.221663428108
ADPGK	<a href='https://www.ncbi.nlm.nih.gov/gene/?term=83440' target="_blank"> 83440 </a>	ADP dependent glucokinase	nonsense_mediated_decay	protein_coding	-0.293593587422925	-1.22568953010024	5.84952574012319e-06	2.48435977738719e-05	Not regulated	52.9588925316191	53.1270258448118	53.209419431733	63.8591123911866	67.6011082882797	67.4226962080622
ADPRH	<a href='https://www.ncbi.nlm.nih.gov/gene/?term=141' target="_blank"> 141 </a>	ADP-ribosylarginine hydrolase	protein_coding	protein_coding	-0.41375908722824	-1.33215235304899	0.000965368146603865	0.00263074144964857	Not regulated	8.45313528038614	7.75132016424304	7.74452166386525	11.4913569855606	10.3489213082583	10.6244876026147
ADPRM	<a href='https://www.ncbi.nlm.nih.gov/gene/?term=56985' target="_blank"> 56985 </a>	ADP-ribose/CDP-alcohol diphosphatase, manganese dependent	protein_coding	protein_coding	-0.145926153894423	-1.10644071712497	0.397974911877108	0.495602813457374	Not regulated	7.18516498832822	6.6191048593536	6.46895338981686	9.23412614911118	5.86290820897038	7.70401233744101
ADPRS	<a href='https://www.ncbi.nlm.nih.gov/gene/?term=54936' target="_blank"> 54936 </a>	ADP-ribosylserine hydrolase	NA	NA	-0.082973409615908	-1.05919881235795	0.367786338504618	0.46490485268186	Not regulated	27.9798777780781	26.4328726949187	27.379161882253	32.3399618022205	27.3602383085285	28.3991043027237
ADRM1	<a href='https://www.ncbi.nlm.nih.gov/gene/?term=11047' target="_blank"> 11047 </a>	adhesion regulating molecule 1	protein_coding	protein_coding	0.0567559821362034	1.04012432470859	0.381477097657445	0.478918909495079	Not regulated	94.1256613470996	91.2304255285908	91.795359721697	90.6175579432777	85.7228245705518	95.0665051835858
ADSL	<a href='https://www.ncbi.nlm.nih.gov/gene/?term=158' target="_blank"> 158 </a>	adenylosuccinate lyase	protein_coding	protein_coding	0.0479394316654747	1.03378733408071	0.489964130757836	0.584713845855717	Not regulated	69.6948324164916	75.0859062157174	64.735089907956	69.140211737265	69.8583279487333	67.2721406728403
ADSS2	<a href='https://www.ncbi.nlm.nih.gov/gene/?term=159' target="_blank"> 159 </a>	adenylosuccinate synthase 2	NA	NA	-0.255751321803705	-1.19395736619997	2.62189596405926e-05	9.87709118041306e-05	Not regulated	89.5187026192892	92.05781363601	88.2419909582764	111.302000517287	108.064058124431	108.561115029561
AEBP1	<a href='https://www.ncbi.nlm.nih.gov/gene/?term=165' target="_blank"> 165 </a>	AE binding protein 1	protein_coding	protein_coding	0.0248635620603649	1.01738347199744	0.710745795733224	0.77801280854369	Not regulated	258.877267961825	244.079491688664	266.50265725654	264.957859638497	251.660893272926	253.477111808353
AEBP2	<a href='https://www.ncbi.nlm.nih.gov/gene/?term=121536' target="_blank"> 121536 </a>	AE binding protein 2	protein_coding	protein_coding	-0.0756030340829041	-1.05380142381469	0.422931987749545	0.519727314047052	Not regulated	23.8378414906889	28.3489293647316	23.3246770111706	25.8555532175113	27.4046542798085	27.7948680409636
AEN	<a href='https://www.ncbi.nlm.nih.gov/gene/?term=64782' target="_blank"> 64782 </a>	apoptosis enhancing nuclease	protein_coding	protein_coding	0.0715127561316099	1.05081795460288	0.276491912473565	0.369341403651228	Not regulated	59.7214007559281	59.9203176741484	60.407268978149	59.2215290362997	56.0085397841792	59.2151536524878
AF201337.1	<a href='https://www.ncbi.nlm.nih.gov/gene/?term=NA' target="_blank"> NA </a>	NA	NA	NA	0.0195933520676477	1.01367371848261	0.864484017084347	0.898770881462025	Not regulated	13.44217572287	15.1486053119956	14.2421753398482	14.1056406997756	16.1047870264437	12.7362933374662
AFAP1	<a href='https://www.ncbi.nlm.nih.gov/gene/?term=60312' target="_blank"> 60312 </a>	actin filament associated protein 1	protein_coding	protein_coding	-0.455782370998648	-1.37152637969994	3.93645308307295e-13	4.47320528513151e-12	Not regulated	221.76800408093	235.892704099464	229.784513367861	322.701928490939	319.350833503766	317.828273685802
AFAP1L1	<a href='https://www.ncbi.nlm.nih.gov/gene/?term=134265' target="_blank"> 134265 </a>	actin filament associated protein 1 like 1	retained_intron	protein_coding	0.379625183952709	1.30100380724677	3.40506677661201e-07	1.78232954521522e-06	Not regulated	72.4856350293111	80.0824594496795	78.3107808246139	62.7099766926306	62.670935476191	55.0862058637939
AFDN	<a href='https://www.ncbi.nlm.nih.gov/gene/?term=4301' target="_blank"> 4301 </a>	afadin, adherens junction formation factor	protein_coding	protein_coding	-0.232253314685306	-1.17466820647243	0.000158630190374735	0.000509259680126512	Not regulated	77.430719168337	81.7807824070136	78.219668805039	92.9158293403898	94.4283549414472	96.6778018816127
AFF1	<a href='https://www.ncbi.nlm.nih.gov/gene/?term=4299' target="_blank"> 4299 </a>	AF4/FMR2 family member 1	protein_coding	protein_coding	-0.272214028277588	-1.20765973826018	4.9828146408847e-05	0.000177127502408253	Not regulated	131.911176050426	150.584635550294	134.526896902318	168.266298717137	168.736274893019	175.732046128556
AFF4	<a href='https://www.ncbi.nlm.nih.gov/gene/?term=27125' target="_blank"> 27125 </a>	AF4/FMR2 family member 4	protein_coding	protein_coding	-0.452626661654754	-1.36852962133017	5.28055202047654e-14	6.48837538907998e-13	Not regulated	80.9810359860992	82.9565444543988	79.9507971769619	111.425122199275	113.660470505721	114.804889734415
AFG3L1P	<a href='https://www.ncbi.nlm.nih.gov/gene/?term=172' target="_blank"> 172 </a>	AFG3 like matrix AAA peptidase subunit 1, pseudogene	processed_transcript	unitary_pseudogene	0.323131340093378	1.25104296739811	0.0356716334140893	0.0655892023147912	Not regulated	9.80563692524792	7.62067993675579	8.01785772258991	7.67458484392796	6.26265195049109	6.74730492298755
AFG3L2	<a href='https://www.ncbi.nlm.nih.gov/gene/?term=10939' target="_blank"> 10939 </a>	AFG3 like matrix AAA peptidase subunit 2	protein_coding	protein_coding	-0.339942543521151	-1.26570618520977	4.02512823562954e-06	1.7638310147711e-05	Not regulated	40.4059866402457	44.2870371181751	45.2371177189306	53.681053346833	58.3625862620233	55.3883239946739
AFMID	<a href='https://www.ncbi.nlm.nih.gov/gene/?term=125061' target="_blank"> 125061 </a>	arylformamidase	protein_coding	protein_coding	0.906580558987701	1.87459710389996	5.93050582184947e-23	1.57680002983824e-21	Not regulated	28.1066748072839	28.4795695922188	27.1969378431033	15.8006158551458	15.3679260629072	14.2499051731752
AFTPH	<a href='https://www.ncbi.nlm.nih.gov/gene/?term=54812' target="_blank"> 54812 </a>	aftiphilin	protein_coding	protein_coding	0.00743980528073509	1.00517019964621	0.930369195601785	0.947806638747124	Not regulated	24.979014753541	24.1248953426441	24.0991291775572	23.8856063057009	25.7168473711655	24.5722746449099
AGA	<a href='https://www.ncbi.nlm.nih.gov/gene/?term=175' target="_blank"> 175 </a>	aspartylglucosaminidase	protein_coding	protein_coding	0.0251836182412022	1.01760919952868	0.854126851678711	0.890525907722092	Not regulated	9.84790260164985	9.62383009156017	8.06341373237735	8.16707157188055	10.171257423138	9.26495601365455
AGAP1	<a href='https://www.ncbi.nlm.nih.gov/gene/?term=116987' target="_blank"> 116987 </a>	ArfGAP with GTPase domain, ankyrin repeat and PH domain 1	protein_coding	protein_coding	0.0858719036643197	1.06132896977666	0.400744764121768	0.498457640324607	Not regulated	16.8640048843703	20.0315015480438	18.9057440617887	18.3451306162342	16.8780690864299	18.2781469182424
AGAP2-AS1	<a href='https://www.ncbi.nlm.nih.gov/gene/?term=100130776' target="_blank"> 100130776 </a>	AGAP2 antisense RNA 1	antisense	antisense	0.296408129951857	1.22808305225954	0.00294201825063558	0.00717555910201436	Not regulated	20.9215098189557	23.6458811751908	20.8190964728613	19.0838607081631	18.2993801673924	16.7172032420289
AGAP3	<a href='https://www.ncbi.nlm.nih.gov/gene/?term=116988' target="_blank"> 116988 </a>	ArfGAP with GTPase domain, ankyrin repeat and PH domain 3	processed_transcript	protein_coding	0.525576753047913	1.43950894432205	5.67654337660432e-14	6.94401104406342e-13	Not regulated	128.107265174252	118.27295261845	124.049014651206	93.1210321437034	83.8573537767885	84.8951947772911
AGAP6	<a href='https://www.ncbi.nlm.nih.gov/gene/?term=414189' target="_blank"> 414189 </a>	ArfGAP with GTPase domain, ankyrin repeat and PH domain 6	protein_coding	protein_coding	0.580802324826631	1.49568080914506	0.00111885645384116	0.00299792669054962	Not regulated	9.063028990866	6.65307131850029	6.28308486988409	4.47793557390898	4.83112519613416	5.72967035213995
AGBL5	<a href='https://www.ncbi.nlm.nih.gov/gene/?term=60509' target="_blank"> 60509 </a>	ATP/GTP binding protein like 5	protein_coding	protein_coding	0.253182961688101	1.19183371260065	0.0105576774522097	0.0224890758702089	Not regulated	33.2208216519175	35.8389690740001	34.4858994090941	32.9555702121612	30.2472764417336	25.0254518412299
AGFG1	<a href='https://www.ncbi.nlm.nih.gov/gene/?term=3267' target="_blank"> 3267 </a>	ArfGAP with FG repeats 1	protein_coding	protein_coding	-0.252361870644046	-1.19115558899678	5.97167101091304e-05	0.000208781425647701	Not regulated	75.6555607594559	80.3872866471497	77.0352125505655	90.576517382615	96.6047375341711	95.5700354017192
AGFG2	<a href='https://www.ncbi.nlm.nih.gov/gene/?term=3268' target="_blank"> 3268 </a>	ArfGAP with FG repeats 2	nonsense_mediated_decay	protein_coding	0.315346955131722	1.24431086284648	0.000759978754973247	0.00212079048618483	Not regulated	58.1998364054585	47.9014167453221	56.9450122343033	48.7972266279697	43.6608997683173	40.8363006906187
AGGF1	<a href='https://www.ncbi.nlm.nih.gov/gene/?term=55109' target="_blank"> 55109 </a>	angiogenic factor with G-patch and FHA domains 1	processed_transcript	protein_coding	-0.532440204672371	-1.44637355430704	1.42017666331523e-09	1.05310680799867e-08	Not regulated	23.9794315066354	24.7780964800803	21.3817131937362	33.0786918941494	36.4655124209446	33.7868776367511
AGK	<a href='https://www.ncbi.nlm.nih.gov/gene/?term=55750' target="_blank"> 55750 </a>	acylglycerol kinase	protein_coding	protein_coding	0.279440918678742	1.21372444390329	0.00260238357559014	0.00643394585997346	Not regulated	22.4008084930233	23.5587876901993	20.8646524826487	18.3040900555715	18.6991239089131	19.0837952672558
AGL	<a href='https://www.ncbi.nlm.nih.gov/gene/?term=178' target="_blank"> 178 </a>	amylo-alpha-1, 6-glucosidase, 4-alpha-glucanotransferase	protein_coding	protein_coding	0.207853134921366	1.15496820382767	0.0517565996514562	0.0904613211712605	Not regulated	14.4971270058622	16.721949118367	15.0790392396435	14.2410745499626	13.4136233265838	13.0917856714684
AGO1	<a href='https://www.ncbi.nlm.nih.gov/gene/?term=26523' target="_blank"> 26523 </a>	argonaute RISC component 1	protein_coding	protein_coding	-0.147240038232896	-1.1074488285129	0.0430643988469547	0.0772889682624103	Not regulated	50.4229519475033	59.2671165367122	54.2572076568442	62.217489964678	60.5389688547472	62.0349228740348
AGO2	<a href='https://www.ncbi.nlm.nih.gov/gene/?term=27161' target="_blank"> 27161 </a>	argonaute RISC catalytic component 2	protein_coding	protein_coding	-0.145598584282617	-1.10618952390482	0.0267009482795623	0.0508664128654508	Not regulated	66.3571119510312	72.9407936803769	73.0262836892706	78.0181058198238	80.215244131822	80.9173060540373
AGO3	<a href='https://www.ncbi.nlm.nih.gov/gene/?term=192669' target="_blank"> 192669 </a>	argonaute RISC catalytic component 3	protein_coding	protein_coding	0.0776140535240823	1.05527137609029	0.398289907689951	0.495907339364806	Not regulated	22.9925279626503	25.4312976175165	22.9146729230837	21.6283754692515	24.6064480891636	22.6085067941896
AGO4	<a href='https://www.ncbi.nlm.nih.gov/gene/?term=192670' target="_blank"> 192670 </a>	argonaute RISC component 4	protein_coding	protein_coding	-0.17429919296506	-1.12841612950087	0.0844169465065366	0.138116338634805	Not regulated	19.7803365561036	21.6862777628822	20.9557645022236	25.896593778174	24.6508640604437	20.9972100961627
AGPAT1	<a href='https://www.ncbi.nlm.nih.gov/gene/?term=10554' target="_blank"> 10554 </a>	1-acylglycerol-3-phosphate O-acyltransferase 1	protein_coding	protein_coding	0.547550227472482	1.46160171052003	1.6985151577104e-17	2.90114802634311e-16	Not regulated	83.8973676578324	90.4030374211716	87.5130948016773	59.9602591282286	62.3600236772304	60.0208020015012
AGPAT2	<a href='https://www.ncbi.nlm.nih.gov/gene/?term=10555' target="_blank"> 10555 </a>	1-acylglycerol-3-phosphate O-acyltransferase 2	protein_coding	protein_coding	-0.0409561833858439	-1.02879546149911	0.599055706096522	0.682732008754345	Not regulated	31.107537831821	29.9601588370742	32.1169869001471	32.4630834842086	32.5124909770176	32.6287581350443
AGPAT3	<a href='https://www.ncbi.nlm.nih.gov/gene/?term=56894' target="_blank"> 56894 </a>	1-acylglycerol-3-phosphate O-acyltransferase 3	protein_coding	protein_coding	-0.00341219030886891	-1.00236794926599	0.957265450428899	0.968589360846628	Not regulated	144.252753559789	147.231536378122	147.692583730889	155.46164379037	143.641251119774	148.994591545673
AGPAT4	<a href='https://www.ncbi.nlm.nih.gov/gene/?term=56895' target="_blank"> 56895 </a>	1-acylglycerol-3-phosphate O-acyltransferase 4	protein_coding	protein_coding	0.298140317042252	1.22955844873931	0.0118926536298701	0.0250092510295382	Not regulated	21.4709636121808	18.5944590456841	24.7824693243688	18.7965767835241	18.5658759950729	16.2640260457088
AGPAT5	<a href='https://www.ncbi.nlm.nih.gov/gene/?term=55326' target="_blank"> 55326 </a>	1-acylglycerol-3-phosphate O-acyltransferase 5	protein_coding	protein_coding	0.452240242308286	1.36816311594174	3.16867956502549e-11	2.90392112296439e-10	Not regulated	113.39880978638	101.3768165301	104.049926354519	75.8839966653625	79.2825087349404	82.2768376429974
AGPS	<a href='https://www.ncbi.nlm.nih.gov/gene/?term=8540' target="_blank"> 8540 </a>	alkylglycerone phosphate synthase	protein_coding	protein_coding	0.483623789187793	1.39825141392185	4.11878409854836e-12	4.19636784334097e-11	Not regulated	129.502032495516	128.680624074934	126.82793124824	84.7077172078465	96.4270736490508	99.4975711031597
AGRN	<a href='https://www.ncbi.nlm.nih.gov/gene/?term=375790' target="_blank"> 375790 </a>	agrin	protein_coding	protein_coding	0.25722694381447	1.19517919828992	0.000172678916560323	0.000550676059342951	Not regulated	512.073606358467	543.071425664466	532.09419431733	475.003449110279	455.396953534646	421.303733512215
AGTPBP1	<a href='https://www.ncbi.nlm.nih.gov/gene/?term=23287' target="_blank"> 23287 </a>	ATP/GTP binding protein 1	protein_coding	protein_coding	-0.167971768812031	-1.12347791818681	0.107705022055089	0.169097497631738	Not regulated	18.0051781472225	16.8525893458542	14.3956990928319	18.7144956621987	18.8323718227533	18.8320301581891
AGTRAP	<a href='https://www.ncbi.nlm.nih.gov/gene/?term=57085' target="_blank"> 57085 </a>	angiotensin II receptor associated protein	protein_coding	protein_coding	0.0887731739348818	1.06346545761747	0.407151713084669	0.50517395728958	Not regulated	22.6966682278368	18.1154448782309	19.6346402183878	18.4682522982224	20.6090106739565	18.8320301581891
AHCTF1	<a href='https://www.ncbi.nlm.nih.gov/gene/?term=25909' target="_blank"> 25909 </a>	AT-hook containing transcription factor 1	processed_transcript	protein_coding	-0.436729942872294	-1.35353288841366	1.47289887995079e-10	1.25207752244816e-09	Not regulated	52.2526330789429	58.2720734706844	56.0461921611971	74.171784474514	78.8565595703644	76.5229978403871
AHCTF1P1	<a href='https://www.ncbi.nlm.nih.gov/gene/?term=285116' target="_blank"> 285116 </a>	AT-hook containing transcription factor 1 pseudogene 1	NA	NA	-0.413349857343079	-1.33177453290842	0.00811563367847441	0.0178106910478434	Not regulated	5.27095250408477	6.83030656045798	6.45665326717425	7.82725572959326	7.75458442578893	9.63102248223753
AHCY	<a href='https://www.ncbi.nlm.nih.gov/gene/?term=191' target="_blank"> 191 </a>	adenosylhomocysteinase	protein_coding	protein_coding	-0.150068221619898	-1.10962194221186	0.0173816743756265	0.0349725373925351	Not regulated	101.496372654832	102.617027756379	94.0845492135159	112.057557239087	114.274743388525	110.523372289627
AHCYL1	<a href='https://www.ncbi.nlm.nih.gov/gene/?term=10768' target="_blank"> 10768 </a>	adenosylhomocysteinase like 1	protein_coding	protein_coding	-0.332479478292401	-1.25917558975236	5.0576009232728e-08	2.97629699132758e-07	Not regulated	137.49024533548	139.915683638836	137.214701479777	178.813722807455	180.195595483279	172.459099710689
AHCYL2	<a href='https://www.ncbi.nlm.nih.gov/gene/?term=23382' target="_blank"> 23382 </a>	adenosylhomocysteinase like 2	protein_coding	protein_coding	0.0571711998229544	1.04042372282012	0.517554145745862	0.610181904494052	Not regulated	40.3637209638438	35.9260625589916	44.5993335819064	39.3989382362077	38.4642311285481	40.4838295379253
AHDC1	<a href='https://www.ncbi.nlm.nih.gov/gene/?term=27245' target="_blank"> 27245 </a>	AT-hook DNA binding motif containing 1	protein_coding	protein_coding	0.311511818146069	1.24100748602817	0.000429453335765775	0.00125558773366178	Not regulated	54.7340509405002	51.9948105399224	55.7605559798298	48.3868210213426	38.4642311285481	46.4254861118994
AHI1	<a href='https://www.ncbi.nlm.nih.gov/gene/?term=54806' target="_blank"> 54806 </a>	Abelson helper integration site 1	protein_coding	protein_coding	-0.472314924334227	-1.38733377566427	1.20519177213874e-06	5.7742449039422e-06	Not regulated	15.0043151226854	14.6752522210669	16.5368315528417	21.0538076199735	21.8970738410788	22.3567416851229
AHNAK	<a href='https://www.ncbi.nlm.nih.gov/gene/?term=79026' target="_blank"> 79026 </a>	AHNAK nucleoprotein	protein_coding	protein_coding	-0.64985437757817	-1.56900981544672	3.79934535897765e-07	1.96909237627804e-06	Not regulated	886.564828206898	1388.61852470439	1135.75688001073	1600.74602808859	2052.41761688115	1795.33699275464
AHNAK2	<a href='https://www.ncbi.nlm.nih.gov/gene/?term=113146' target="_blank"> 113146 </a>	AHNAK nucleoprotein 2	retained_intron	protein_coding	-0.127481945892856	-1.09238540645334	0.215545123338082	0.301168151312194	Not regulated	145.224864117034	202.013338437772	190.105228842998	187.473281107288	217.682675243665	192.499602392399
AHR	<a href='https://www.ncbi.nlm.nih.gov/gene/?term=196' target="_blank"> 196 </a>	aryl hydrocarbon receptor	protein_coding	protein_coding	0.425446730304932	1.34298829452776	6.17243034073282e-09	4.14273700606119e-08	Not regulated	50.592014653111	55.1301759996162	53.4827554904577	39.932465524823	42.0619248022345	38.6207677308317
AHRR	<a href='https://www.ncbi.nlm.nih.gov/gene/?term=57491' target="_blank"> 57491 </a>	aryl-hydrocarbon receptor repressor	protein_coding	protein_coding	0.274552063551834	1.20961846144888	0.0543485780576788	0.0943193158679502	Not regulated	8.11500986917069	7.44431562964802	7.27939480393546	6.81273307001091	5.90732418025046	6.49553981392085
AHSA1	<a href='https://www.ncbi.nlm.nih.gov/gene/?term=10598' target="_blank"> 10598 </a>	activator of HSP90 ATPase activity 1	protein_coding	protein_coding	-0.193391440425208	-1.14344854044979	0.0112356661106563	0.0237635307389269	Not regulated	79.1636119008162	78.8631506597985	81.3630334803726	82.6967297353734	93.9397792573664	102.418046368333
AHSA2P	<a href='https://www.ncbi.nlm.nih.gov/gene/?term=130872' target="_blank"> 130872 </a>	activator of HSP90 ATPase homolog 2, pseudogene	NA	NA	0.455823926265028	1.37156588559916	0.00783150535342918	0.0172240043989909	Not regulated	40.828643404265	22.2088386728312	29.8847424205624	24.9526608829315	24.4732001753233	19.5369724635759
AIDA	<a href='https://www.ncbi.nlm.nih.gov/gene/?term=64853' target="_blank"> 64853 </a>	axin interactor, dorsalization associated	protein_coding	protein_coding	-0.237298766102143	-1.17878349549232	0.000704188419634501	0.00197861345104331	Not regulated	86.7469195608506	90.2946060323572	78.9462871611487	95.3716964904468	106.051570465731	105.973976768791
AIF1L	<a href='https://www.ncbi.nlm.nih.gov/gene/?term=83543' target="_blank"> 83543 </a>	allograft inflammatory factor 1 like	nonsense_mediated_decay	protein_coding	-0.75385304333702	-1.68629044182842	7.28007099618936e-11	6.36515874579663e-10	Not regulated	9.5097771904344	9.84156380403891	8.15452575195224	15.4312508091813	16.6115732587494	15.2066125876287
AIFM1	<a href='https://www.ncbi.nlm.nih.gov/gene/?term=9131' target="_blank"> 9131 </a>	apoptosis inducing factor mitochondria associated 1	protein_coding	protein_coding	-0.025137002313592	-1.01757631937794	0.736332321745391	0.799280948169075	Not regulated	32.924961917104	32.572963386819	32.1625429099345	33.9815842287291	34.466793713341	32.6791111568576
AIFM2	<a href='https://www.ncbi.nlm.nih.gov/gene/?term=84883' target="_blank"> 84883 </a>	apoptosis inducing factor mitochondria associated 2	protein_coding	protein_coding	-1.10887420173072	-2.15677279168553	1.1010138054435e-21	2.62388473634202e-20	Down in trim47	7.69235310515138	7.57713319426005	8.01785772258991	15.9647780977967	16.7892371438697	18.4795590054958
AIG1	<a href='https://www.ncbi.nlm.nih.gov/gene/?term=51390' target="_blank"> 51390 </a>	androgen induced 1	protein_coding	protein_coding	0.433726135193867	1.35071765533148	0.000308750871265026	0.000932846964276643	Not regulated	11.1581385701097	11.1915128214071	10.6601062902616	8.33123381453142	8.61669842833526	7.90542442469437
AIMP1	<a href='https://www.ncbi.nlm.nih.gov/gene/?term=9255' target="_blank"> 9255 </a>	aminoacyl tRNA synthetase complex interacting multifunctional protein 1	protein_coding	protein_coding	-0.33080519882307	-1.25771513626886	2.08224381354037e-05	7.99981832820487e-05	Not regulated	34.4042605911716	34.7503005116064	30.158078479287	41.5330473906689	43.3944039406368	42.2965383232055
AIMP2	<a href='https://www.ncbi.nlm.nih.gov/gene/?term=7965' target="_blank"> 7965 </a>	aminoacyl tRNA synthetase complex interacting multifunctional protein 2	protein_coding	protein_coding	-0.124274280516344	-1.08995931205674	0.161675864834929	0.238047970721726	Not regulated	28.1066748072839	28.7408500471933	25.6024775005428	27.9075812506471	31.8462514078164	31.8734628078442
AIP	<a href='https://www.ncbi.nlm.nih.gov/gene/?term=9049' target="_blank"> 9049 </a>	aryl hydrocarbon receptor interacting protein	protein_coding	protein_coding	0.118316152315094	1.08546721519906	0.146097744542323	0.2186212417418	Not regulated	51.8599849451689	46.6385612129455	53.5738675100326	49.8232406445376	48.591072580406	44.1092471084858
AJUBA	<a href='https://www.ncbi.nlm.nih.gov/gene/?term=84962' target="_blank"> 84962 </a>	ajuba LIM protein	protein_coding	protein_coding	-0.121119903778551	-1.08757877682159	0.0734168460969041	0.122405784199643	Not regulated	49.1127159790435	47.1611221228944	49.3827146095878	53.6400127861703	52.8550058232936	54.8344407547272
AK1	<a href='https://www.ncbi.nlm.nih.gov/gene/?term=203' target="_blank"> 203 </a>	adenylate kinase 1	protein_coding	protein_coding	0.27805151613939	1.21255611656598	3.16222768913971e-05	0.000116852043944968	Not regulated	59.7653570593861	60.2856748436877	62.0778078570545	52.6464208125259	49.596650170187	50.6068010432792
AK2	<a href='https://www.ncbi.nlm.nih.gov/gene/?term=204' target="_blank"> 204 </a>	adenylate kinase 2	protein_coding	protein_coding	-0.122134489504384	-1.08834389347072	0.0696688143494766	0.117112385364431	Not regulated	103.456654726354	106.343757979165	100.775815931096	105.667131538296	120.129656722665	118.570288705617
AK3	<a href='https://www.ncbi.nlm.nih.gov/gene/?term=50808' target="_blank"> 50808 </a>	adenylate kinase 3	protein_coding	protein_coding	-0.119732319054892	-1.08653324595322	0.080686475310542	0.132859956510449	Not regulated	59.9749948143396	58.9187425967462	53.61942351982	63.2024634205832	65.2026458391555	62.4377470485415
AK5	<a href='https://www.ncbi.nlm.nih.gov/gene/?term=26289' target="_blank"> 26289 </a>	adenylate kinase 5	protein_coding	protein_coding	-0.176549488740899	-1.13017759077078	0.242788444436922	0.331796841208447	Not regulated	7.31196201753401	6.27073091938763	7.06118151705361	6.7716925093482	8.88319425601573	8.15718953376107
AK6	<a href='https://www.ncbi.nlm.nih.gov/gene/?term=102157402' target="_blank"> 102157402 </a>	adenylate kinase 6	protein_coding	protein_coding	-0.251680531964001	-1.19059317716186	0.0246220094414825	0.0474134820553783	Not regulated	13.7891769261299	12.3311310725208	11.8878407540332	13.9234206104331	16.1683018653742	16.0882939995802
AKAP1	<a href='https://www.ncbi.nlm.nih.gov/gene/?term=8165' target="_blank"> 8165 </a>	A-kinase anchoring protein 1	protein_coding	protein_coding	0.079090139639677	1.0563516241787	0.403449095382355	0.501303299238294	Not regulated	23.2883876974638	23.7329746601823	24.0080171579823	20.7254831346718	22.60772938156	25.2772169502966
AKAP10	<a href='https://www.ncbi.nlm.nih.gov/gene/?term=11216' target="_blank"> 11216 </a>	A-kinase anchoring protein 10	protein_coding	protein_coding	-0.321526342225119	-1.24965195630637	0.000219971589311861	0.00068467320633768	Not regulated	22.1894801110136	25.6490313299952	23.1424529720209	29.8364876017948	30.2472764417336	30.211813088004
AKAP11	<a href='https://www.ncbi.nlm.nih.gov/gene/?term=11215' target="_blank"> 11215 </a>	A-kinase anchoring protein 11	protein_coding	protein_coding	0.153916480963104	1.11258571003786	0.0527584671491039	0.0920083651846393	Not regulated	52.451704414796	62.6637624513805	56.0794480483419	48.3457804606799	54.8093085596171	53.5756152093937
AKAP12	<a href='https://www.ncbi.nlm.nih.gov/gene/?term=9590' target="_blank"> 9590 </a>	A-kinase anchoring protein 12	protein_coding	protein_coding	0.229619754271123	1.17252587024989	0.00218344254739995	0.0055000475725847	Not regulated	306.214825531988	358.60742445248	338.025592622824	272.098917193809	292.035011166517	306.901667952307
AKAP13	<a href='https://www.ncbi.nlm.nih.gov/gene/?term=11214' target="_blank"> 11214 </a>	A-kinase anchoring protein 13	processed_transcript	protein_coding	0.140785309795048	1.10250508497307	0.070286263385735	0.118016733661927	Not regulated	80.1779881344625	100.418788195193	87.4675387918899	82.4504863713971	82.9690343511869	82.0250725339307
AKAP17A	<a href='https://www.ncbi.nlm.nih.gov/gene/?term=8227' target="_blank"> 8227 </a>	A-kinase anchoring protein 17A	protein_coding	protein_coding	0.321590565089777	1.24970758692306	0.201477537804159	0.28543536642445	Not regulated	25.9430948322691	37.2551091399618	17.5399748883612	27.379389234918	12.9832325648798	25.2399557141548
AKAP8	<a href='https://www.ncbi.nlm.nih.gov/gene/?term=10270' target="_blank"> 10270 </a>	A-kinase anchoring protein 8	protein_coding	protein_coding	0.139463954782614	1.10149577001356	0.0989587131610291	0.157381153216892	Not regulated	31.4879289194384	28.3053826222358	29.5202943422628	27.9075812506471	26.9160785957277	27.7445150191503
AKAP8L	<a href='https://www.ncbi.nlm.nih.gov/gene/?term=26993' target="_blank"> 26993 </a>	A-kinase anchoring protein 8 like	protein_coding	protein_coding	0.305380789190792	1.23574476020847	0.0109534957895713	0.0232335395121357	Not regulated	74.5143874966038	49.2078190201946	66.6939983288161	55.8972436226197	49.8347197762482	51.2090231841667
AKAP9	<a href='https://www.ncbi.nlm.nih.gov/gene/?term=10142' target="_blank"> 10142 </a>	A-kinase anchoring protein 9	protein_coding	protein_coding	0.26211620698629	1.19923650665647	0.00426437080309786	0.00999427940556113	Not regulated	44.9284140152523	55.4350031970864	54.0749836176944	40.1787088887993	47.6583371835244	43.3035987594723
AKIP1	<a href='https://www.ncbi.nlm.nih.gov/gene/?term=56672' target="_blank"> 56672 </a>	A-kinase interacting protein 1	protein_coding	protein_coding	0.0683991313294646	1.04855252453268	0.441031895902552	0.536852464198583	Not regulated	22.6121368750329	21.9040114753609	21.5935486392478	20.4792397706955	21.6305780133983	22.1553295978696
AKIRIN1	<a href='https://www.ncbi.nlm.nih.gov/gene/?term=79647' target="_blank"> 79647 </a>	akirin 1	protein_coding	protein_coding	-0.388186112502853	-1.30874689330768	4.74093017314073e-09	3.24110430795755e-08	Not regulated	58.4956961402721	62.1412015414315	58.9950326747382	78.0591463804865	77.3282059986169	84.0895464282777
AKIRIN2	<a href='https://www.ncbi.nlm.nih.gov/gene/?term=55122' target="_blank"> 55122 </a>	akirin 2	protein_coding	protein_coding	0.184373776270918	1.13632362761511	0.0245916369826779	0.047363261034538	Not regulated	40.7018463750592	35.5341418765299	37.5837080746402	32.1757995595696	34.2447138569406	35.700292465658
AKNA	<a href='https://www.ncbi.nlm.nih.gov/gene/?term=80709' target="_blank"> 80709 </a>	AT-hook transcription factor	protein_coding	protein_coding	0.1109819772033	1.0799630683632	0.237460505759795	0.325847434467552	Not regulated	19.1886170864765	21.7298245053779	19.6346402183878	19.1249012688258	19.0988676504338	18.8320301581891
AKR1A1	<a href='https://www.ncbi.nlm.nih.gov/gene/?term=10327' target="_blank"> 10327 </a>	aldo-keto reductase family 1 member A1	protein_coding	protein_coding	0.11456568728846	1.08264907293667	0.0889617307402257	0.143866882161461	Not regulated	69.9074287687933	68.2377454908362	73.2540637382078	68.4966957460736	65.5579736093961	64.6532800083285
AKR1B1	<a href='https://www.ncbi.nlm.nih.gov/gene/?term=231' target="_blank"> 231 </a>	aldo-keto reductase family 1 member B	protein_coding	protein_coding	-0.212254726566111	-1.15849733590433	0.00170412035530081	0.00440151310870533	Not regulated	84.2354930690478	81.8243291495094	88.1053229289141	104.694470250589	95.2278424244886	99.7996892340397
AKR7A2	<a href='https://www.ncbi.nlm.nih.gov/gene/?term=8574' target="_blank"> 8574 </a>	aldo-keto reductase family 7 member A2	protein_coding	protein_coding	0.140315010086652	1.10214574131341	0.124551505615225	0.191264373422391	Not regulated	26.838704515226	30.1343458070572	30.1125224694996	24.5832958369671	28.3818056479703	27.5431029318969
AKT1	<a href='https://www.ncbi.nlm.nih.gov/gene/?term=207' target="_blank"> 207 </a>	AKT serine/threonine kinase 1	protein_coding	protein_coding	0.0606084628926865	1.04290551802677	0.344422782769719	0.441081822780998	Not regulated	186.856555372936	187.555819929184	192.064137263858	186.406226530058	175.665166412711	191.039364759812
AKT1S1	<a href='https://www.ncbi.nlm.nih.gov/gene/?term=84335' target="_blank"> 84335 </a>	AKT1 substrate 1	protein_coding	protein_coding	-0.0955023270108005	-1.06843735880916	0.177317671218886	0.257268005815805	Not regulated	89.9836250597104	87.7031393864353	93.4353760740449	98.2511022265429	91.0971570954413	105.741345808014
AKT2	<a href='https://www.ncbi.nlm.nih.gov/gene/?term=208' target="_blank"> 208 </a>	AKT serine/threonine kinase 2	protein_coding	protein_coding	-0.0571633216171534	-1.0404180413354	0.534096146698196	0.625262047674783	Not regulated	51.3950625047477	39.9759096110961	44.5537775721189	49.0845105526087	45.4819545908005	49.4970204425131
AKT3	<a href='https://www.ncbi.nlm.nih.gov/gene/?term=10000' target="_blank"> 10000 </a>	AKT serine/threonine kinase 3	protein_coding	protein_coding	0.0858472094255166	1.06131080343798	0.171226621430991	0.249678147333098	Not regulated	144.717676000211	147.667003803079	151.564844562822	142.410745499626	145.862049683778	137.564455594045
AKTIP	<a href='https://www.ncbi.nlm.nih.gov/gene/?term=64400' target="_blank"> 64400 </a>	AKT interacting protein	protein_coding	protein_coding	0.420625983802207	1.33850820605341	6.93955213999108e-07	3.45069933811003e-06	Not regulated	26.7123301427842	26.8761785335254	26.4083633136826	20.4866270716147	20.2803324864839	20.054601527817
AL022311.1	<a href='https://www.ncbi.nlm.nih.gov/gene/?term=NA' target="_blank"> NA </a>	NA	NA	NA	-0.0471572522594905	-1.03322700221559	0.732458006861462	0.795701648883467	Not regulated	7.1192305331412	7.74914282711825	6.48854247402546	7.39386740899498	7.57425558239181	7.50864261280525
AL031282.2	<a href='https://www.ncbi.nlm.nih.gov/gene/?term=NA' target="_blank"> NA </a>	NA	NA	NA	0.397868805310706	1.3175601310188	0.0158270475056743	0.0321731102022127	Not regulated	5.11710544198175	5.69199471161914	5.94278147677189	4.43484298521313	4.61437525628737	3.84646733632104
AL031587.5	<a href='https://www.ncbi.nlm.nih.gov/gene/?term=NA' target="_blank"> NA </a>	NA	NA	NA	0.10826123606338	1.07792831328639	0.363752674921195	0.46091490756551	Not regulated	14.3703299766564	11.8011672163475	14.714591161344	12.7636143661048	13.5024552691439	12.3364903442683
AL049629.2	<a href='https://www.ncbi.nlm.nih.gov/gene/?term=NA' target="_blank"> NA </a>	NA	NA	NA	-0.168826838511296	-1.12414398872746	0.109937863227011	0.172113277929461	Not regulated	30.2935009043198	26.0278879897082	26.3026733709758	31.7633419249093	35.5065716010077	27.226382424691
AL049840.5	<a href='https://www.ncbi.nlm.nih.gov/gene/?term=NA' target="_blank"> NA </a>	NA	NA	NA	0.282630664566961	1.21641091293691	0.0758400405866312	0.125913182039255	Not regulated	7.26969634113208	5.53043629695992	6.87895747790384	5.33527288615312	5.4187484961696	5.74024448672075
AL109627.1	<a href='https://www.ncbi.nlm.nih.gov/gene/?term=NA' target="_blank"> NA </a>	NA	NA	NA	0.898362846466165	1.86394959417812	7.09575532467197e-07	3.52026164859513e-06	Not regulated	6.76250822430891	5.44334281196842	6.56006540939174	3.93989382362077	3.3311978460059	2.92047526517372
AL109918.1	<a href='https://www.ncbi.nlm.nih.gov/gene/?term=NA' target="_blank"> NA </a>	NA	NA	NA	0.934530315147366	1.91126829998347	2.11888349292658e-11	1.99656366020085e-10	Not regulated	12.172514803756	10.5383116839709	10.1134341728123	5.58151625012942	6.21823597921101	5.68989146490741
AL121594.1	<a href='https://www.ncbi.nlm.nih.gov/gene/?term=NA' target="_blank"> NA </a>	NA	NA	NA	0.217291665729147	1.16254911315163	0.0426002447664868	0.0766179463330751	Not regulated	24.4650641284936	22.3477527813926	27.9372230021492	23.7727447638784	20.9656709233355	20.6346683391067
AL121900.1	<a href='https://www.ncbi.nlm.nih.gov/gene/?term=NA' target="_blank"> NA </a>	NA	NA	NA	-0.0889767760583695	-1.0636155510874	0.504651207818317	0.597931934631971	Not regulated	10.3707290187417	11.4157785452602	11.3461797976605	11.7006638449404	13.9630488913183	10.1431127140792
AL135905.2	<a href='https://www.ncbi.nlm.nih.gov/gene/?term=NA' target="_blank"> NA </a>	NA	NA	NA	0.301445019033603	1.23237815873388	2.93535535349163e-06	1.31022293569687e-05	Not regulated	82.3225485550965	79.7876480029832	84.3915970110418	66.0736610445468	66.9743989335178	70.7344144527255
AL135999.1	<a href='https://www.ncbi.nlm.nih.gov/gene/?term=NA' target="_blank"> NA </a>	NA	NA	NA	0.868699736752407	1.82601641784125	0.000107761965296292	0.00035825415037038	Not regulated	14.2857986238526	6.53201137436211	10.4778822511118	6.0329624174193	5.68524432385007	5.74024448672075
AL138756.1	<a href='https://www.ncbi.nlm.nih.gov/gene/?term=NA' target="_blank"> NA </a>	NA	NA	NA	-0.157184306582223	-1.11510866653129	0.347026910985408	0.443635307282296	Not regulated	5.7903976670645	4.31112750707899	5.28449713534335	5.29423232549041	6.17382000793093	6.04236261760079
AL139011.2	<a href='https://www.ncbi.nlm.nih.gov/gene/?term=NA' target="_blank"> NA </a>	NA	NA	NA	-1.05834099805034	-2.0825353690862	0.00132735866233804	0.0035004960516821	Down in trim47	1.4623924035068	3.92051322689214	5.8020134065287	6.07154054444226	8.61847506718646	9.06505451705559
AL139095.2	<a href='https://www.ncbi.nlm.nih.gov/gene/?term=NA' target="_blank"> NA </a>	NA	NA	NA	0.329412907906241	1.256501948021	0.0132252062817678	0.027435030290097	Not regulated	13.8758215627538	11.3016860799213	14.2034527315289	10.8281415252511	11.6596366207334	9.36767617815376
AL139300.1	<a href='https://www.ncbi.nlm.nih.gov/gene/?term=NA' target="_blank"> NA </a>	NA	NA	NA	-0.394607497594653	-1.31458506299259	0.0215615971358315	0.0422685689012882	Not regulated	8.80309508099412	14.13091793987	16.2580287729425	18.0574362859886	18.3930978667934	15.9397525852309
AL157935.2	<a href='https://www.ncbi.nlm.nih.gov/gene/?term=NA' target="_blank"> NA </a>	NA	NA	NA	1.01179905369942	2.01642403187794	0.000147959466934821	0.000478062886722934	Up in trim47	14.1957727331165	7.5714721177356	11.05052129414	7.5650065469585	3.23570350775373	5.73923742628449
AL158206.1	<a href='https://www.ncbi.nlm.nih.gov/gene/?term=NA' target="_blank"> NA </a>	NA	NA	NA	-0.362623786632506	-1.28576214992613	0.0181330675096229	0.0363122081490343	Not regulated	4.73375575701624	4.9643286445152	4.41893294938194	6.23816522073288	5.8184922376903	6.44518679210751
AL158212.3	<a href='https://www.ncbi.nlm.nih.gov/gene/?term=NA' target="_blank"> NA </a>	NA	NA	NA	0.63838599290936	1.55658676203087	0.000147280143843946	0.000476286373732151	Not regulated	6.04399172547609	6.7061983443451	5.46672117449312	3.57052877765632	3.90860547264692	4.48141894138725
AL160006.1	<a href='https://www.ncbi.nlm.nih.gov/gene/?term=NA' target="_blank"> NA </a>	NA	NA	NA	0.445130450632302	1.36143721411275	0.00107433060391514	0.00289125948380478	Not regulated	10.7354818060904	9.62383009156017	11.6167824957979	8.536436617845	7.15097137609266	8.20754255557441
AL161772.1	<a href='https://www.ncbi.nlm.nih.gov/gene/?term=NA' target="_blank"> NA </a>	NA	NA	NA	0.880752358723307	1.84133529866613	8.11529200733591e-12	8.00215656916393e-11	Not regulated	16.8217392079684	16.0687479809308	15.0334832298561	9.84973455905192	9.32735396881652	7.20048211930761
AL162417.1	<a href='https://www.ncbi.nlm.nih.gov/gene/?term=NA' target="_blank"> NA </a>	NA	NA	NA	0.359890748579913	1.2833287108471	0.6880169346836	0.759000948196113	Not regulated	8.45947513184642	6.64915211167567	1.07831075166877	6.85582565870677	5.90688002053766	0
AL354714.2	<a href='https://www.ncbi.nlm.nih.gov/gene/?term=NA' target="_blank"> NA </a>	NA	NA	NA	-0.354556744116236	-1.27859268410468	0.0245600380852234	0.047327184811798	Not regulated	5.99580885437789	6.58600933505684	5.46945453508037	6.5361196911442	8.7530554601651	8.28005090698562
AL358113.1	<a href='https://www.ncbi.nlm.nih.gov/gene/?term=NA' target="_blank"> NA </a>	NA	protein_coding	protein_coding	0.671506517840939	1.59273529509049	0.108093410905959	0.169634859328168	Not regulated	17.2558077046162	8.53516152916649	10.0897450477228	12.2157228812575	8.57938901245999	2.04836092736667
AL365205.1	<a href='https://www.ncbi.nlm.nih.gov/gene/?term=NA' target="_blank"> NA </a>	NA	NA	NA	0.844302800504496	1.79539688923539	0.000132017018182613	0.000431607638111688	Not regulated	36.5716444770626	17.3925689528015	31.6846603672642	20.6557141815451	13.4771381655143	14.407510131451
AL391422.4	<a href='https://www.ncbi.nlm.nih.gov/gene/?term=NA' target="_blank"> NA </a>	NA	NA	NA	0.175363815552024	1.12924914038083	0.227369584218594	0.314503697162839	Not regulated	17.3711930011935	14.8058924485541	17.2201716996533	18.0168061309325	14.7905184362662	11.5811950170682
AL445524.1	<a href='https://www.ncbi.nlm.nih.gov/gene/?term=NA' target="_blank"> NA </a>	NA	NA	NA	0.309465730463165	1.2392486871788	0.0541960192836196	0.094128581264829	Not regulated	5.41000657944713	5.44334281196842	5.46672117449312	4.84278615820053	4.48601309928794	4.02824174506719
AL450405.1	<a href='https://www.ncbi.nlm.nih.gov/gene/?term=NA' target="_blank"> NA </a>	NA	NA	NA	0.234656268474339	1.17662636489574	0.0495931980880048	0.0871591007490481	Not regulated	19.681012216559	19.1762435254273	15.6170557152332	16.5307274293355	16.920264259146	13.5978335406924
AL590004.3	<a href='https://www.ncbi.nlm.nih.gov/gene/?term=NA' target="_blank"> NA </a>	NA	NA	NA	0.135324277257101	1.09833966189959	0.0805520567279494	0.132678219724764	Not regulated	44.8438826624485	52.1254507674096	50.9316189423609	45.0625356076625	47.2141774707236	44.7638363920592
AL590867.2	<a href='https://www.ncbi.nlm.nih.gov/gene/?term=NA' target="_blank"> NA </a>	NA	NA	NA	0.18353619630784	1.13566410800205	0.0428613948044893	0.0770212810759175	Not regulated	103.997655384299	90.6556085276469	84.64488842546	87.6376028335578	89.5608086488634	73.019938112833
AL591806.2	<a href='https://www.ncbi.nlm.nih.gov/gene/?term=NA' target="_blank"> NA </a>	NA	NA	NA	-1.33858668250305	-2.5290344381946	1.39242140448781e-05	5.52661071119371e-05	Down in trim47	2.99367785954875	2.75955707195551	7.83836704402738	14.4093408486797	10.3862307241336	10.1995080985101
AL596244.1	<a href='https://www.ncbi.nlm.nih.gov/gene/?term=NA' target="_blank"> NA </a>	NA	NA	NA	0.317604717243103	1.24625968588726	0.0827986862888643	0.135871609832143	Not regulated	5.2409438738394	6.00945046441314	7.28896156599082	4.18613718759707	4.97458878336881	6.04236261760079
AL669831.1	<a href='https://www.ncbi.nlm.nih.gov/gene/?term=NA' target="_blank"> NA </a>	NA	NA	NA	0.191489860046829	1.14194238225862	0.265454669889498	0.356676428100429	Not regulated	8.93327336431207	6.67745749429791	7.3659512225316	8.2479214763861	6.17692912592054	5.99704489796879
AL669918.1	<a href='https://www.ncbi.nlm.nih.gov/gene/?term=NA' target="_blank"> NA </a>	NA	NA	NA	-0.0608566789203566	-1.04308496560774	0.677389926760081	0.750358443115223	Not regulated	6.86352319090952	8.01434248891735	7.6064869542093	8.70552372777539	8.19474670117451	6.8882933840649
AL691447.2	<a href='https://www.ncbi.nlm.nih.gov/gene/?term=NA' target="_blank"> NA </a>	NA	NA	NA	-0.206520814357207	-1.1539020896919	0.16737415225008	0.244961268014316	Not regulated	5.21389384094217	6.18363743439613	5.64894521364289	6.15608409940745	6.6623956920118	7.25083514112095
ALAD	<a href='https://www.ncbi.nlm.nih.gov/gene/?term=210' target="_blank"> 210 </a>	aminolevulinate dehydratase	protein_coding	protein_coding	-0.458789040973846	-1.37438771013574	4.90392560831507e-09	3.34631509969997e-08	Not regulated	28.8674569825187	27.3473542873294	25.5569214907553	37.9625186130126	38.1533193295876	38.369002621765
ALAS1	<a href='https://www.ncbi.nlm.nih.gov/gene/?term=211' target="_blank"> 211 </a>	5'-aminolevulinate synthase 1	protein_coding	protein_coding	-0.336953889023338	-1.26308689080461	4.03551207017531e-06	1.76767924503034e-05	Not regulated	60.355385901957	54.6076150896672	63.1406295653955	74.652779845481	75.3739032622935	79.1549502905704
ALCAM	<a href='https://www.ncbi.nlm.nih.gov/gene/?term=214' target="_blank"> 214 </a>	activated leukocyte cell adhesion molecule	protein_coding	protein_coding	-0.266745746814962	-1.20309098072252	0.000115581425181197	0.000381833965703393	Not regulated	309.891939378956	289.455197369233	302.674129027769	344.043020035551	372.339087240899	389.178505595304
ALDH16A1	<a href='https://www.ncbi.nlm.nih.gov/gene/?term=126133' target="_blank"> 126133 </a>	aldehyde dehydrogenase 16 family member A1	protein_coding	protein_coding	-0.118773684834206	-1.08581151201484	0.217867737079218	0.303973161341514	Not regulated	29.5437078049495	25.9538585274654	23.3702330209581	28.0307029326353	29.0036292458914	30.2621661098173
ALDH18A1	<a href='https://www.ncbi.nlm.nih.gov/gene/?term=5832' target="_blank"> 5832 </a>	aldehyde dehydrogenase 18 family member A1	protein_coding	protein_coding	-0.165666551808833	-1.12168419718707	0.00780704430794123	0.0171770542161164	Not regulated	94.5905837875209	96.717315083055	94.3920522795812	111.014716592648	104.421948479465	110.827001011161
ALDH1A1	<a href='https://www.ncbi.nlm.nih.gov/gene/?term=216' target="_blank"> 216 </a>	aldehyde dehydrogenase 1 family member A1	protein_coding	protein_coding	0.355962556812201	1.27983919692742	1.77698977271107e-05	6.91615702013896e-05	Not regulated	444.634915748311	405.768546575374	380.666017783871	350.732631423574	294.078145845401	334.193005775137
ALDH1A2	<a href='https://www.ncbi.nlm.nih.gov/gene/?term=8854' target="_blank"> 8854 </a>	aldehyde dehydrogenase 1 family member A2	protein_coding	protein_coding	0.0422762333082024	1.02973722869567	0.564753947834093	0.653128085148452	Not regulated	73.0350888225362	74.8568503501898	77.9918887561018	67.5527628508311	75.1962393771732	80.8669530322239
ALDH1A3	<a href='https://www.ncbi.nlm.nih.gov/gene/?term=220' target="_blank"> 220 </a>	aldehyde dehydrogenase 1 family member A3	protein_coding	protein_coding	0.366692154053714	1.28939308731485	0.00930385894046813	0.0201370693505542	Not regulated	10.3973563948749	9.84156380403891	8.92897791833876	8.74163942115858	7.46188317505321	6.74730492298755
ALDH1B1	<a href='https://www.ncbi.nlm.nih.gov/gene/?term=219' target="_blank"> 219 </a>	aldehyde dehydrogenase 1 family member B1	protein_coding	protein_coding	-0.237944988494445	-1.17931162298984	0.0177748657301848	0.0356725842973552	Not regulated	23.2883876974638	25.7361248149867	27.5613859214028	27.0046889160674	33.2231465174988	31.8231097860308
ALDH1L2	<a href='https://www.ncbi.nlm.nih.gov/gene/?term=160428' target="_blank"> 160428 </a>	aldehyde dehydrogenase 1 family member L2	retained_intron	protein_coding	-1.46205186481838	-2.75499913307436	3.58902699233369e-14	4.48994601285826e-13	Down in trim47	2.70500328972356	2.35152409477036	2.1411324600098	6.15608409940745	8.03929080169424	6.04236261760079
ALDH2	<a href='https://www.ncbi.nlm.nih.gov/gene/?term=217' target="_blank"> 217 </a>	aldehyde dehydrogenase 2 family member	protein_coding	protein_coding	0.363541058558841	1.28657990316013	2.7201551358075e-07	1.449960955e-06	Not regulated	113.737357854359	116.309865466742	107.803286000906	96.3123461408362	87.0752908960302	83.7033387509694
ALDH3A2	<a href='https://www.ncbi.nlm.nih.gov/gene/?term=224' target="_blank"> 224 </a>	aldehyde dehydrogenase 3 family member A2	protein_coding	protein_coding	-0.337648945284011	-1.26369556272763	4.24398117506746e-06	1.85384355842021e-05	Not regulated	34.9537143843967	35.7954223315044	34.4403433993066	42.8873858925386	46.8144337292029	45.7205438065127
ALDH4A1	<a href='https://www.ncbi.nlm.nih.gov/gene/?term=8659' target="_blank"> 8659 </a>	aldehyde dehydrogenase 4 family member A1	protein_coding	protein_coding	0.13611621268891	1.09894273659384	0.161850248909555	0.238209369943715	Not regulated	22.2740114638175	25.170017162542	22.231332776272	23.1879167744347	19.9871870760354	21.2993282270428
ALDH6A1	<a href='https://www.ncbi.nlm.nih.gov/gene/?term=4329' target="_blank"> 4329 </a>	aldehyde dehydrogenase 6 family member A1	protein_coding	protein_coding	0.0385062361141655	1.02704987032823	0.722554776570241	0.7874371737766	Not regulated	17.8361154416147	22.8184930677716	18.9968560813636	19.6584285574411	20.875506501637	18.5299120273091
ALDH7A1	<a href='https://www.ncbi.nlm.nih.gov/gene/?term=501' target="_blank"> 501 </a>	aldehyde dehydrogenase 7 family member A1	nonsense_mediated_decay	protein_coding	-0.706894565025783	-1.63228679723225	4.77849708069603e-15	6.49334196901478e-14	Not regulated	28.5661027097729	31.2186596952013	24.5068554651548	45.7154909278064	49.9533104195661	44.4012946350031
ALDH9A1	<a href='https://www.ncbi.nlm.nih.gov/gene/?term=223' target="_blank"> 223 </a>	aldehyde dehydrogenase 9 family member A1	protein_coding	protein_coding	-0.171950038394735	-1.1265802135087	0.0238498127968036	0.0461196695408221	Not regulated	47.1262291881527	52.2125442524011	45.0093376699933	52.9833638155668	58.8511619461042	53.7266742748337
ALDOA	<a href='https://www.ncbi.nlm.nih.gov/gene/?term=226' target="_blank"> 226 </a>	aldolase, fructose-bisphosphate A	protein_coding	protein_coding	-0.316731154355872	-1.24550529452859	1.20770625211968e-06	5.78378072304189e-06	Not regulated	603.559353557502	591.009857140909	642.716941763981	775.230745771101	769.626625549819	785.740778309317
ALDOC	<a href='https://www.ncbi.nlm.nih.gov/gene/?term=230' target="_blank"> 230 </a>	aldolase, fructose-bisphosphate C	protein_coding	protein_coding	-1.07270080566305	-2.10336730484872	1.75601990131285e-14	2.26618989369427e-13	Down in trim47	8.03047851636683	5.57398303945567	7.88118969322758	15.5133319305068	15.3679260629072	15.1562595658153
ALG1	<a href='https://www.ncbi.nlm.nih.gov/gene/?term=56052' target="_blank"> 56052 </a>	ALG1 chitobiosyldiphosphodolichol beta-mannosyltransferase	protein_coding	protein_coding	0.123650289152737	1.0894879871293	0.19724652389622	0.280610900550656	Not regulated	27.7981353695498	26.5569809110315	27.8265218983657	27.1191920803163	22.5513210980343	27.1387681667358
ALG11	<a href='https://www.ncbi.nlm.nih.gov/gene/?term=440138' target="_blank"> 440138 </a>	ALG11 alpha-1,2-mannosyltransferase	protein_coding	protein_coding	0.208840102873087	1.15575860413788	0.00349327677095921	0.00834664700969337	Not regulated	44.856139708605	47.1053822924999	46.2411721746458	40.3695474958809	39.3738702203641	42.04175203283
ALG12	<a href='https://www.ncbi.nlm.nih.gov/gene/?term=79087' target="_blank"> 79087 </a>	ALG12 alpha-1,6-mannosyltransferase	protein_coding	protein_coding	-0.0832826032211183	-1.05942584065342	0.333288758246876	0.429214304212888	Not regulated	28.7829256297148	28.8279435321848	28.5636181367265	33.2018135761375	31.046763924775	28.5501633681637
ALG13	<a href='https://www.ncbi.nlm.nih.gov/gene/?term=79868' target="_blank"> 79868 </a>	ALG13 UDP-N-acetylglucosaminyltransferase subunit	nonsense_mediated_decay	protein_coding	0.0506804469001656	1.0357533215551	0.633829399197513	0.712864634034565	Not regulated	20.118461967319	16.547762148384	18.5868519932766	16.7445487503883	18.8767877940334	18.7816771363758
ALG2	<a href='https://www.ncbi.nlm.nih.gov/gene/?term=85365' target="_blank"> 85365 </a>	ALG2 alpha-1,3/1,6-mannosyltransferase	nonsense_mediated_decay	protein_coding	-0.0390717408549975	-1.02745253021121	0.65920088432152	0.735303533926774	Not regulated	39.4338760830013	34.2712863441532	32.5725469980215	34.6382331993326	37.0873360188657	39.6278281670985
ALG3	<a href='https://www.ncbi.nlm.nih.gov/gene/?term=10195' target="_blank"> 10195 </a>	ALG3 alpha-1,3- mannosyltransferase	nonsense_mediated_decay	protein_coding	0.0438729827339247	1.03087755462831	0.573212079592676	0.660253516081222	Not regulated	37.1092638808951	34.4019265716404	36.945923937616	34.1047059107173	35.6216089666231	37.5130012509382
ALG5	<a href='https://www.ncbi.nlm.nih.gov/gene/?term=29880' target="_blank"> 29880 </a>	ALG5 dolichyl-phosphate beta-glucosyltransferase	protein_coding	protein_coding	0.160862296050002	1.1179551380561	0.0860831918107051	0.140198072094365	Not regulated	21.1751038773673	22.4701191278057	20.0446443064748	19.0428201475004	20.2092669324358	18.7313241145625
ALG6	<a href='https://www.ncbi.nlm.nih.gov/gene/?term=29929' target="_blank"> 29929 </a>	ALG6 alpha-1,3-glucosyltransferase	protein_coding	protein_coding	-0.224955023564262	-1.16874081215998	0.037590917934619	0.0687287801972802	Not regulated	13.8631418598333	13.5865836586732	11.5712264860104	15.0208452025542	15.3235100916271	16.1633200020821
ALG8	<a href='https://www.ncbi.nlm.nih.gov/gene/?term=79053' target="_blank"> 79053 </a>	ALG8 alpha-1,3-glucosyltransferase	protein_coding	protein_coding	0.1421876321309	1.10357725830612	0.0573082659153973	0.0987721659029201	Not regulated	37.827780379728	41.5871390834388	38.4492722606016	35.2538416092733	37.5759117029465	35.9017045529114
ALG9	<a href='https://www.ncbi.nlm.nih.gov/gene/?term=79796' target="_blank"> 79796 </a>	ALG9 alpha-1,2-mannosyltransferase	protein_coding	protein_coding	0.314539164730827	1.2436143462603	0.000274569178683676	0.000837367694194495	Not regulated	27.6185062448416	30.4391730045274	29.1321571388738	22.6543894858194	24.8436293757992	23.9020759245743
ALKBH1	<a href='https://www.ncbi.nlm.nih.gov/gene/?term=8846' target="_blank"> 8846 </a>	alkB homolog 1, histone H2A dioxygenase	protein_coding	protein_coding	-0.138193969220186	-1.10052656435576	0.265425994646965	0.356676428100429	Not regulated	9.00258907361123	9.31900289408994	10.3412142217495	10.0138968017028	11.1928247625798	10.9266057334948
ALKBH2	<a href='https://www.ncbi.nlm.nih.gov/gene/?term=121642' target="_blank"> 121642 </a>	alkB homolog 2, alpha-ketoglutarate dependent dioxygenase	protein_coding	protein_coding	0.353982705470129	1.27808404188115	0.0217804681491448	0.0426487463278906	Not regulated	6.29758578388767	5.57398303945567	6.24117334087964	4.88382671886324	4.75250892696842	4.78353707226729
ALKBH3	<a href='https://www.ncbi.nlm.nih.gov/gene/?term=221120' target="_blank"> 221120 </a>	alkB homolog 3, alpha-ketoglutarate dependent dioxygenase	nonsense_mediated_decay	protein_coding	-0.575371501587744	-1.49006111232588	6.39888195093634e-09	4.27651504825146e-08	Not regulated	15.0465807990873	14.5010652510839	14.3501430830444	22.859592289133	23.3183849220413	20.3426208125893
ALKBH4	<a href='https://www.ncbi.nlm.nih.gov/gene/?term=54784' target="_blank"> 54784 </a>	alkB homolog 4, lysine demethylase	protein_coding	protein_coding	0.183635727772575	1.13574246011952	0.160946396832899	0.237163801102325	Not regulated	10.6086847768846	9.1012691816112	8.74675387918899	8.20811213254327	8.43903454321494	8.91248486096117
ALKBH5	<a href='https://www.ncbi.nlm.nih.gov/gene/?term=54890' target="_blank"> 54890 </a>	alkB homolog 5, RNA demethylase	protein_coding	protein_coding	0.0841881796923731	1.06009104865233	0.210890433962266	0.295938579211452	Not regulated	81.9531465433436	74.1601024702578	79.0852329910005	71.61577835644	77.5058698837372	76.9394173307834
ALKBH6	<a href='https://www.ncbi.nlm.nih.gov/gene/?term=84964' target="_blank"> 84964 </a>	alkB homolog 6	processed_transcript	protein_coding	0.237707079403682	1.17911716344329	0.144414385117313	0.216562697116666	Not regulated	7.4408723305599	6.75976083761487	5.58835572062559	6.29028673277453	5.71811214259733	5.03530218133399
ALKBH7	<a href='https://www.ncbi.nlm.nih.gov/gene/?term=84266' target="_blank"> 84266 </a>	alkB homolog 7	protein_coding	protein_coding	0.111009800670255	1.07998389647008	0.318141093956733	0.413617159269304	Not regulated	15.5537689159105	16.2864816934095	13.3479108677207	14.8156423992406	14.3907746947455	13.3435507805351
ALKBH8	<a href='https://www.ncbi.nlm.nih.gov/gene/?term=91801' target="_blank"> 91801 </a>	alkB homolog 8, tRNA methyltransferase	protein_coding	protein_coding	-0.209100715817997	-1.15596740284578	0.086836793162482	0.141112986120004	Not regulated	13.1446253610004	16.8525893458542	13.8034709655951	15.3491696878559	17.0113170002701	19.2852073545092
ALMS1	<a href='https://www.ncbi.nlm.nih.gov/gene/?term=7840' target="_blank"> 7840 </a>	ALMS1 centrosome and basal body associated protein	protein_coding	protein_coding	-0.525650290331194	-1.43958232107318	0.000311238467369194	0.000939848179789732	Not regulated	9.12938610281703	13.9349575986392	11.2523344174983	14.4873179139389	18.5658759950729	17.2710864819756
ALPK1	<a href='https://www.ncbi.nlm.nih.gov/gene/?term=80216' target="_blank"> 80216 </a>	alpha kinase 1	processed_transcript	protein_coding	0.416868684296387	1.33502678214628	0.00564701843905195	0.0128419623776791	Not regulated	6.84703957711277	7.09811902680682	5.96783728215499	5.08902952217683	5.10783669720904	4.98494915952065
ALPK3	<a href='https://www.ncbi.nlm.nih.gov/gene/?term=57538' target="_blank"> 57538 </a>	alpha kinase 3	protein_coding	protein_coding	-0.53987993298348	-1.45385151678096	8.69208132754419e-12	8.5100643627438e-11	Not regulated	58.537961816674	61.6186406314826	59.1317007041006	96.2811553147325	78.8383490221396	90.1319090458785
ALS2	<a href='https://www.ncbi.nlm.nih.gov/gene/?term=57679' target="_blank"> 57679 </a>	alsin Rho guanine nucleotide exchange factor ALS2	protein_coding	protein_coding	-0.282927998521626	-1.2166616364301	6.00950174933611e-05	0.000209971001590167	Not regulated	44.0408348108118	48.0320569728094	48.6538184529888	57.2515821244893	59.9171452568261	57.1003267363275
ALS2CL	<a href='https://www.ncbi.nlm.nih.gov/gene/?term=259173' target="_blank"> 259173 </a>	ALS2 C-terminal like	retained_intron	protein_coding	0.52045957609993	1.434412112785	0.000859957884912798	0.00237041601352181	Not regulated	14.4548613294603	10.2770312289964	12.4823466817593	9.97285624104007	9.01644216985597	7.35154118474763
ALX1	<a href='https://www.ncbi.nlm.nih.gov/gene/?term=8092' target="_blank"> 8092 </a>	ALX homeobox 1	protein_coding	protein_coding	-0.133361029297933	-1.09684603606242	0.324162595512268	0.4200599035681	Not regulated	9.72110557244406	10.5383116839709	9.11120195748853	12.5994521234539	9.9935935380177	10.1209573844813
ALYREF	<a href='https://www.ncbi.nlm.nih.gov/gene/?term=10189' target="_blank"> 10189 </a>	Aly/REF export factor	protein_coding	protein_coding	-0.232445376302956	-1.17482459689972	0.00139200509613923	0.00365612573930024	Not regulated	41.1245031390785	46.551467727954	43.2326532882831	50.5209301758038	52.6773419381733	53.4245561439537
AMACR	<a href='https://www.ncbi.nlm.nih.gov/gene/?term=23600' target="_blank"> 23600 </a>	alpha-methylacyl-CoA racemase	protein_coding	protein_coding	0.526962905290431	1.44089269999401	0.000174947137417705	0.000557426137530164	Not regulated	8.86057640090075	10.4076714564836	9.91754333072627	7.18209811597536	6.08498806537078	7.35154118474763
AMBRA1	<a href='https://www.ncbi.nlm.nih.gov/gene/?term=55626' target="_blank"> 55626 </a>	autophagy and beclin 1 regulator 1	protein_coding	protein_coding	0.0379067166389538	1.02662316304547	0.593375633863535	0.677915380415225	Not regulated	41.8430196379114	44.3305838606708	43.3693213176454	43.0515481351894	42.1507567447946	43.253245737659
AMD1	<a href='https://www.ncbi.nlm.nih.gov/gene/?term=262' target="_blank"> 262 </a>	adenosylmethionine decarboxylase 1	protein_coding	protein_coding	-0.105470932962606	-1.07584551693888	0.154473396957404	0.229248078282179	Not regulated	65.7227041482382	59.4848502491909	62.8672935066709	64.433269834858	67.4678603744395	74.3714132183031
AMDHD2	<a href='https://www.ncbi.nlm.nih.gov/gene/?term=51005' target="_blank"> 51005 </a>	amidohydrolase domain containing 2	protein_coding	protein_coding	0.225385879462179	1.16908990469743	0.0326936043531417	0.0608127495671891	Not regulated	16.0301030889602	15.7717591971098	15.7623793864552	14.7335612779152	12.6141358435423	14.0484930859218
AMFR	<a href='https://www.ncbi.nlm.nih.gov/gene/?term=267' target="_blank"> 267 </a>	autocrine motility factor receptor	protein_coding	protein_coding	-0.280636896988259	-1.21473102527292	8.85747224042311e-06	3.63214225204646e-05	Not regulated	82.2067406017552	78.0357625523793	80.4063572748363	101.780590443537	99.0476159545754	96.728154903426
AMIGO2	<a href='https://www.ncbi.nlm.nih.gov/gene/?term=347902' target="_blank"> 347902 </a>	adhesion molecule with Ig like domain 2	protein_coding	protein_coding	0.667439755037312	1.58825191103632	1.60612524386892e-08	1.0161689186267e-07	Not regulated	91.2938610281703	65.1459267736381	85.5997423906047	56.3486897899095	44.638051136479	54.2302044929671
AMMECR1	<a href='https://www.ncbi.nlm.nih.gov/gene/?term=9949' target="_blank"> 9949 </a>	AMMECR nuclear protein 1	protein_coding	protein_coding	0.411578710644264	1.33014056266236	0.000241514633416512	0.000745210420894238	Not regulated	15.5537689159105	17.8977111657522	17.6301757877403	12.8046549267675	14.3907746947455	11.8329601261349
AMMECR1L	<a href='https://www.ncbi.nlm.nih.gov/gene/?term=83607' target="_blank"> 83607 </a>	AMMECR1 like	protein_coding	protein_coding	-0.0376535639009456	-1.02644303512054	0.616118173208372	0.698330551944651	Not regulated	51.3866093694673	46.9224859740177	54.2171183682312	53.6305734572178	52.499678053053	53.2790359109131
AMN1	<a href='https://www.ncbi.nlm.nih.gov/gene/?term=196394' target="_blank"> 196394 </a>	antagonist of mitotic exit network 1 homolog	protein_coding	protein_coding	0.262464293955384	1.19952588795459	0.0197212056752373	0.0390600939545087	Not regulated	16.9908019135761	14.7187989635626	15.9446034256049	14.1179528679744	14.1686948383451	12.0847252352016
AMOT	<a href='https://www.ncbi.nlm.nih.gov/gene/?term=154796' target="_blank"> 154796 </a>	angiomotin	protein_coding	protein_coding	0.00508772180304184	1.0035327655816	0.970390724054832	0.978281521171404	Not regulated	16.6526765023607	13.0640227487242	16.4912755430542	18.3861711768969	13.8133670681045	14.6023763258686
AMOTL1	<a href='https://www.ncbi.nlm.nih.gov/gene/?term=154810' target="_blank"> 154810 </a>	angiomotin like 1	protein_coding	protein_coding	0.360589512904404	1.28395043719735	3.05358101802214e-07	1.60980472780011e-06	Not regulated	123.584837799245	145.750947133267	132.932436559758	106.377133237761	107.22015467011	105.288168611694
AMOTL2	<a href='https://www.ncbi.nlm.nih.gov/gene/?term=51421' target="_blank"> 51421 </a>	angiomotin like 2	protein_coding	protein_coding	0.0117575561210595	1.00818301621676	0.864695809215048	0.898770881462025	Not regulated	106.929202699536	110.521632454207	112.022228067321	118.032652465972	103.929375357969	110.625588923908
AMPD2	<a href='https://www.ncbi.nlm.nih.gov/gene/?term=271' target="_blank"> 271 </a>	adenosine monophosphate deaminase 2	protein_coding	protein_coding	0.165012661497247	1.12117591774037	0.0736875769708703	0.122745882291151	Not regulated	90.0681564125143	72.2440458004449	91.9320277510593	82.2863241287463	71.6429616747669	76.9897703525968
AMZ2	<a href='https://www.ncbi.nlm.nih.gov/gene/?term=51321' target="_blank"> 51321 </a>	archaelysin family metallopeptidase 2	protein_coding	protein_coding	0.0630033290183183	1.04463817336368	0.381603940533073	0.479023649583837	Not regulated	52.4888982100297	57.4420725587154	51.5097247065635	51.9306734345681	55.2281511687882	50.1047814158002
AMZ2P1	<a href='https://www.ncbi.nlm.nih.gov/gene/?term=201283' target="_blank"> 201283 </a>	archaelysin family metallopeptidase 2 pseudogene 1	processed_transcript	transcribed_unprocessed_pseudogene	-0.049911763926967	-1.03520160836898	0.756210053041075	0.815881658869191	Not regulated	4.68768616973813	5.14504762587255	5.4439431695994	5.06112194092618	5.91931649249608	5.10529288165454
ANAPC1	<a href='https://www.ncbi.nlm.nih.gov/gene/?term=64682' target="_blank"> 64682 </a>	anaphase promoting complex subunit 1	protein_coding	protein_coding	-0.23071043915239	-1.17341264100609	0.000817882457161799	0.00226689651653436	Not regulated	50.2496626742554	54.0005734992765	52.1347531608473	58.3888160604532	64.3747321344948	64.1915427983001
ANAPC10	<a href='https://www.ncbi.nlm.nih.gov/gene/?term=10393' target="_blank"> 10393 </a>	anaphase promoting complex subunit 10	processed_transcript	protein_coding	-0.209159817640183	-1.15601475947859	0.133911502467015	0.203014259697716	Not regulated	6.23334195575674	6.13530055022585	6.31634075702892	7.1706067589898	7.09589557170537	7.75436535925435
ANAPC11	<a href='https://www.ncbi.nlm.nih.gov/gene/?term=51529' target="_blank"> 51529 </a>	anaphase promoting complex subunit 11	protein_coding	protein_coding	0.00822553617578678	1.00571779173514	0.91061702200068	0.933697575060647	Not regulated	37.4051236157087	37.7010277831183	35.9892477320797	37.6752346883736	38.7751429275087	35.9520575747247
ANAPC13	<a href='https://www.ncbi.nlm.nih.gov/gene/?term=25847' target="_blank"> 25847 </a>	anaphase promoting complex subunit 13	protein_coding	protein_coding	0.408168533784446	1.32700014999865	3.39909645236189e-09	2.38585434194409e-08	Not regulated	62.6377324276613	61.6186406314826	58.9039206551634	44.0365215910946	47.6583371835244	48.9934902243797
ANAPC15	<a href='https://www.ncbi.nlm.nih.gov/gene/?term=25906' target="_blank"> 25906 </a>	anaphase promoting complex subunit 15	protein_coding	protein_coding	0.033841068329721	1.02373411655468	0.722463167621888	0.7874371737766	Not regulated	23.2461220210619	26.7812466348846	21.821328688185	23.0237545317839	23.8513765774022	24.6226276667232
ANAPC16	<a href='https://www.ncbi.nlm.nih.gov/gene/?term=119504' target="_blank"> 119504 </a>	anaphase promoting complex subunit 16	processed_transcript	protein_coding	0.26966628431053	1.20552893960788	0.000821089680248639	0.00227483721048803	Not regulated	36.8134041460816	40.3242835510621	36.3081398005918	31.1497855430017	34.2447138569406	30.362872153444
ANAPC1P2	<a href='https://www.ncbi.nlm.nih.gov/gene/?term=285074' target="_blank"> 285074 </a>	ANAPC1 pseudogene 2	NA	NA	0.30537454074469	1.23573940809483	0.0803185002454973	0.132372566349338	Not regulated	8.3145038617878	6.55204287591015	8.14587011009262	5.24498365269515	7.82787077840106	5.90892710979544
ANAPC2	<a href='https://www.ncbi.nlm.nih.gov/gene/?term=29882' target="_blank"> 29882 </a>	anaphase promoting complex subunit 2	retained_intron	protein_coding	0.273134586487123	1.20843057049783	0.0063973748928518	0.0143618788540645	Not regulated	41.8430196379114	33.5309917217255	39.7703965444374	33.858462546741	28.9147973033312	34.2904078548845
ANAPC4	<a href='https://www.ncbi.nlm.nih.gov/gene/?term=29945' target="_blank"> 29945 </a>	anaphase promoting complex subunit 4	protein_coding	protein_coding	0.0365919233723718	1.02568798110818	0.760232469375214	0.819180182332628	Not regulated	13.440485095814	14.8494391910499	11.2067784077109	12.4763304414658	13.2803754127435	13.4946098459751
ANAPC5	<a href='https://www.ncbi.nlm.nih.gov/gene/?term=51433' target="_blank"> 51433 </a>	anaphase promoting complex subunit 5	retained_intron	protein_coding	-0.147449620508527	-1.10760972080041	0.0222170978723673	0.0433651968731117	Not regulated	99.366605220939	93.4077626533782	89.3808912029625	106.705457723062	107.44223452651	104.02934306636
ANAPC7	<a href='https://www.ncbi.nlm.nih.gov/gene/?term=51434' target="_blank"> 51434 </a>	anaphase promoting complex subunit 7	protein_coding	protein_coding	-0.0954750418919215	-1.06841715206841	0.14668636210237	0.219374081530614	Not regulated	58.7907105615575	60.9702296357209	59.5417047921876	64.7209641651037	62.7166839266095	67.6744613171289
ANGEL1	<a href='https://www.ncbi.nlm.nih.gov/gene/?term=23357' target="_blank"> 23357 </a>	angel homolog 1	protein_coding	protein_coding	0.276698738708602	1.21141966728184	0.00312605371315619	0.00757253055345015	Not regulated	39.4883988055598	34.3984428322408	39.5972837072452	35.2078761813311	29.6196787675461	30.4444440487816
ANGEL2	<a href='https://www.ncbi.nlm.nih.gov/gene/?term=90806' target="_blank"> 90806 </a>	angel homolog 2	protein_coding	protein_coding	0.155922482687161	1.1141337857924	0.0995153957174618	0.158084203332346	Not regulated	18.5968976168495	19.5089406380948	18.632408003064	17.6064005243053	17.8108044833115	16.3647320893355
ANGPT1	<a href='https://www.ncbi.nlm.nih.gov/gene/?term=284' target="_blank"> 284 </a>	angiopoietin 1	protein_coding	protein_coding	-0.11977390147991	-1.08656456327051	0.5329220125071	0.624099075143636	Not regulated	7.81915013435718	7.83841364923453	6.15006132130476	5.95088129609387	7.72837900273369	10.5741345808014
ANGPT2	<a href='https://www.ncbi.nlm.nih.gov/gene/?term=285' target="_blank"> 285 </a>	angiopoietin 2	protein_coding	protein_coding	1.41298386035395	2.66287343634113	1.01817666629059e-19	2.08820842673798e-18	Up in trim47	336.350252806564	229.970347120042	322.900997373394	136.58298588552	86.2114002546327	117.221834781455
ANGPTL2	<a href='https://www.ncbi.nlm.nih.gov/gene/?term=23452' target="_blank"> 23452 </a>	angiopoietin like 2	protein_coding	protein_coding	0.546517800394115	1.46055612754337	5.55064732136493e-10	4.40300809086561e-09	Not regulated	69.0621152407547	62.0105613139443	74.3474079731064	52.3677554056261	44.4603872513587	46.2744270464594
ANGPTL4	<a href='https://www.ncbi.nlm.nih.gov/gene/?term=51129' target="_blank"> 51129 </a>	angiopoietin like 4	protein_coding	protein_coding	1.55875031430359	2.94598546893804	5.56451587390355e-34	2.96612889626337e-32	Up in trim47	34.9114487079947	45.15797196809	30.6136385771615	12.5994521234539	12.3920559871419	13.2428447369084
ANK3	<a href='https://www.ncbi.nlm.nih.gov/gene/?term=288' target="_blank"> 288 </a>	ankyrin 3	protein_coding	protein_coding	-1.21991022707227	-2.32932222436778	9.48007405084942e-17	1.52705309601566e-15	Down in trim47	4.8182871098201	6.66265160184935	6.15006132130476	13.2971416547201	15.6788378618678	12.7896675405883
ANKEF1	<a href='https://www.ncbi.nlm.nih.gov/gene/?term=63926' target="_blank"> 63926 </a>	ankyrin repeat and EF-hand domain containing 1	processed_transcript	protein_coding	0.345421865358693	1.27052244777225	0.0327426778106903	0.0608835030271582	Not regulated	5.07188116823168	5.44334281196842	5.19338511576846	4.10405606627163	4.44159712800787	4.02824174506719
ANKFY1	<a href='https://www.ncbi.nlm.nih.gov/gene/?term=51479' target="_blank"> 51479 </a>	ankyrin repeat and FYVE domain containing 1	protein_coding	protein_coding	0.0183314150654492	1.01278743757056	0.781623026555242	0.836011118385018	Not regulated	70.8372736496358	77.5567483849261	73.8007358556571	73.3805224649368	72.309201243968	77.7450656797969
ANKH	<a href='https://www.ncbi.nlm.nih.gov/gene/?term=56172' target="_blank"> 56172 </a>	ANKH inorganic pyrophosphate transport regulator	protein_coding	protein_coding	-0.189000760077124	-1.1399738732832	0.0677008859283581	0.114239421216318	Not regulated	14.1167359182448	14.2397847961094	14.8512591907063	17.7705627669562	16.4783253449092	15.8108488493887
ANKHD1	<a href='https://www.ncbi.nlm.nih.gov/gene/?term=54882' target="_blank"> 54882 </a>	ankyrin repeat and KH domain containing 1	protein_coding	protein_coding	-0.0810365891486841	-1.05777779028447	0.324940393453298	0.420870090546272	Not regulated	56.5104773196734	70.2692010282628	67.8073872080211	68.4847939834814	73.1917465933032	67.810918006243
ANKHD1-EIF4EBP3	<a href='https://www.ncbi.nlm.nih.gov/gene/?term=404734' target="_blank"> 404734 </a>	ANKHD1-EIF4EBP3 readthrough	protein_coding	protein_coding	0.111955400270909	1.08069199281997	0.158964921257148	0.234682759051562	Not regulated	36.3057933724944	32.276410070423	33.0463294998109	31.6332433476085	31.9906033144767	32.1685315156703
ANKIB1	<a href='https://www.ncbi.nlm.nih.gov/gene/?term=54467' target="_blank"> 54467 </a>	ankyrin repeat and IBR domain containing 1	protein_coding	protein_coding	0.0783844652817156	1.05583505071593	0.234668836111686	0.322859842600541	Not regulated	79.4594716356297	85.3516152916649	89.2897791833876	80.6447017022376	83.590857949108	80.7662469885972
ANKLE2	<a href='https://www.ncbi.nlm.nih.gov/gene/?term=23141' target="_blank"> 23141 </a>	ankyrin repeat and LEM domain containing 2	protein_coding	protein_coding	-0.146706700636548	-1.10703950088793	0.0342091352074789	0.0632585215148856	Not regulated	71.0486020316455	63.6653375287827	66.2384382309416	77.4435379705457	72.7977769280489	76.28482804721
ANKMY2	<a href='https://www.ncbi.nlm.nih.gov/gene/?term=57037' target="_blank"> 57037 </a>	ankyrin repeat and MYND domain containing 2	protein_coding	protein_coding	-0.129495493921104	-1.093911096975	0.209730847931073	0.29453610488373	Not regulated	14.4971270058622	15.1107196460243	16.8557236213538	16.7445487503883	17.1445649141104	17.8753227437357
ANKRA2	<a href='https://www.ncbi.nlm.nih.gov/gene/?term=57763' target="_blank"> 57763 </a>	ankyrin repeat family A member 2	protein_coding	protein_coding	0.244845226968433	1.18496564042731	0.0711958554149272	0.119406455182901	Not regulated	10.1014966600614	8.40452130167925	10.5689942706867	7.92082820790425	8.57228245705518	8.50966068645445
ANKRD1	<a href='https://www.ncbi.nlm.nih.gov/gene/?term=27063' target="_blank"> 27063 </a>	ankyrin repeat domain 1	protein_coding	protein_coding	-0.782957739910456	-1.72065485826776	2.00024024977667e-36	1.23992420876606e-34	Not regulated	742.481137352716	734.677092645754	755.956426412823	1298.40021768636	1281.08985963131	1333.39837063905
ANKRD10	<a href='https://www.ncbi.nlm.nih.gov/gene/?term=55608' target="_blank"> 55608 </a>	ankyrin repeat domain 10	protein_coding	protein_coding	0.774221900408236	1.71026739117047	1.05817122484933e-13	1.25372659822316e-12	Not regulated	35.8835592652391	28.1747423947486	30.4769705477991	19.3301040721394	18.654707937633	18.2781469182424
ANKRD11	<a href='https://www.ncbi.nlm.nih.gov/gene/?term=29123' target="_blank"> 29123 </a>	ankyrin repeat domain 11	protein_coding	protein_coding	0.0119543224635531	1.00832052969518	0.859020498735855	0.89469814829634	Not regulated	161.563506643728	181.819843007644	179.304354482493	178.416860585847	171.870265826541	177.428942963666
ANKRD12	<a href='https://www.ncbi.nlm.nih.gov/gene/?term=23253' target="_blank"> 23253 </a>	ankyrin repeat domain 12	protein_coding	protein_coding	-0.0193102689785521	-1.01347483671725	0.815210862310164	0.862089002753532	Not regulated	31.4456632430364	35.5746403470509	31.5247587729103	34.3099087140309	35.4439450815028	31.8231097860308
ANKRD13A	<a href='https://www.ncbi.nlm.nih.gov/gene/?term=88455' target="_blank"> 88455 </a>	ankyrin repeat domain 13A	nonsense_mediated_decay	protein_coding	-0.0985671252529623	-1.07070951297931	0.208058799863319	0.292784185396232	Not regulated	39.8142671706187	35.4470483915384	34.6681234482439	39.5220599181958	39.6634623531102	40.735594646992
ANKRD13B	<a href='https://www.ncbi.nlm.nih.gov/gene/?term=124930' target="_blank"> 124930 </a>	ankyrin repeat domain 13B	protein_coding	protein_coding	1.47487528248786	2.77959613990539	2.72168897437019e-51	3.57513287419055e-49	Up in trim47	58.6647588458798	50.9932354625202	56.8994562245159	23.1879167744347	18.654707937633	19.0334422454425
ANKRD13C	<a href='https://www.ncbi.nlm.nih.gov/gene/?term=81573' target="_blank"> 81573 </a>	ankyrin repeat domain 13C	protein_coding	protein_coding	-0.494266063239388	-1.40860397909169	1.89550039353253e-07	1.03334739833191e-06	Not regulated	20.5833844077402	19.0734732131374	18.8601880520013	25.5272287322096	28.1153098202898	30.4635781970707
ANKRD13D	<a href='https://www.ncbi.nlm.nih.gov/gene/?term=338692' target="_blank"> 338692 </a>	ankyrin repeat domain 13D	protein_coding	protein_coding	0.355521700594947	1.27944816566135	0.00076681008737649	0.0021387721193408	Not regulated	43.6604437231944	33.1390710392638	41.9115290044472	33.1607730154748	28.9592132746113	32.3769930259776
ANKRD17	<a href='https://www.ncbi.nlm.nih.gov/gene/?term=26057' target="_blank"> 26057 </a>	ankyrin repeat domain 17	protein_coding	protein_coding	-0.0861533077905377	-1.06153600693456	0.188558438548839	0.270201793629596	Not regulated	126.374372441773	138.304454166494	138.626937783188	141.26160980107	144.884898315617	149.8505929165
ANKRD18B	<a href='https://www.ncbi.nlm.nih.gov/gene/?term=441459' target="_blank"> 441459 </a>	ankyrin repeat domain 18B	protein_coding	protein_coding	-1.01804327271508	-2.02517035747969	3.16316520231081e-09	2.22548017183273e-08	Down in trim47	3.67584587667591	4.95997397026563	3.99252869777147	7.50385611157106	10.1055217856435	8.45679001355044
ANKRD26	<a href='https://www.ncbi.nlm.nih.gov/gene/?term=22852' target="_blank"> 22852 </a>	ankyrin repeat domain 26	protein_coding	protein_coding	-0.262100046879859	-1.19922307368519	0.0115036646107104	0.0242838024324811	Not regulated	14.9620494462835	16.5042154058883	16.4457195332668	17.5243194029799	20.6090106739565	20.443326856216
ANKRD27	<a href='https://www.ncbi.nlm.nih.gov/gene/?term=84079' target="_blank"> 84079 </a>	ankyrin repeat domain 27	protein_coding	protein_coding	-0.931685713994425	-1.90750351294439	8.85661042777947e-29	3.56656348394594e-27	Not regulated	21.8936203762001	22.0781984453439	20.272424355412	40.2607900101247	44.5048032226388	40.0306523416052
ANKRD28	<a href='https://www.ncbi.nlm.nih.gov/gene/?term=23243' target="_blank"> 23243 </a>	ankyrin repeat domain 28	protein_coding	protein_coding	0.0364079190361468	1.02555717106467	0.629900901755506	0.70965147539006	Not regulated	48.0138083925932	47.8578700028264	41.9570850142347	45.4729412142897	46.6367698440826	44.7134833702459
ANKRD33B	<a href='https://www.ncbi.nlm.nih.gov/gene/?term=651746' target="_blank"> 651746 </a>	ankyrin repeat domain 33B	nonsense_mediated_decay	protein_coding	-0.0354388242571126	-1.02486850967367	0.739167599835267	0.801648839844932	Not regulated	22.2740114638175	26.8247933773804	29.019178234601	24.9526608829315	27.671150107489	28.9529875426705
ANKRD36	<a href='https://www.ncbi.nlm.nih.gov/gene/?term=375248' target="_blank"> 375248 </a>	ankyrin repeat domain 36	protein_coding	protein_coding	-0.230134898912934	-1.1729446200579	0.216625993959939	0.302484910184957	Not regulated	4.15556130383782	5.78779754510979	3.85039394723465	4.83006358439509	6.0445695315059	5.6249360667682
ANKRD39	<a href='https://www.ncbi.nlm.nih.gov/gene/?term=51239' target="_blank"> 51239 </a>	ankyrin repeat domain 39	nonsense_mediated_decay	protein_coding	0.121216366682829	1.08765149802176	0.429158852637603	0.525609061519484	Not regulated	7.15726964190294	6.50065771976517	7.06710379832598	7.28018505595925	5.63594259572918	6.45173268494325
ANKRD40	<a href='https://www.ncbi.nlm.nih.gov/gene/?term=91369' target="_blank"> 91369 </a>	ankyrin repeat domain 40	protein_coding	protein_coding	-0.261797265590236	-1.19897141675239	0.000168416764937008	0.000537705608887427	Not regulated	57.312257201018	59.6590372191739	53.8016475589698	68.4556551854109	66.7127888626781	73.4147058038496
ANKRD42	<a href='https://www.ncbi.nlm.nih.gov/gene/?term=338699' target="_blank"> 338699 </a>	ankyrin repeat domain 42	protein_coding	protein_coding	-0.037846604124317	-1.02658038781405	0.695161251261703	0.765147051472442	Not regulated	16.6526765023607	15.9381077534435	16.6334102935911	17.6884816456307	16.6644282645727	17.0696743947222
ANKRD46	<a href='https://www.ncbi.nlm.nih.gov/gene/?term=157567' target="_blank"> 157567 </a>	ankyrin repeat domain 46	protein_coding	protein_coding	1.73700609261799	3.33342690593892	1.46585055614858e-33	7.66549527798268e-32	Up in trim47	15.1475957656879	12.6494577601647	12.8923507698463	3.97641992261059	4.41716834380382	4.02824174506719
ANKRD49	<a href='https://www.ncbi.nlm.nih.gov/gene/?term=54851' target="_blank"> 54851 </a>	ankyrin repeat domain 49	protein_coding	protein_coding	0.0267399287375136	1.0187075400367	0.858777186151394	0.894529167562964	Not regulated	11.3694669521194	8.88353546913247	7.83563368344014	8.57747717850772	10.0380095092978	9.51672112272125
ANKRD50	<a href='https://www.ncbi.nlm.nih.gov/gene/?term=57182' target="_blank"> 57182 </a>	ankyrin repeat domain 50	protein_coding	protein_coding	-0.410370985803941	-1.32902752661613	1.02305213801214e-08	6.60524124682616e-08	Not regulated	145.985646292269	169.788748990919	151.06372845516	200.606260519357	209.06597681533	222.107179218642
ANKRD52	<a href='https://www.ncbi.nlm.nih.gov/gene/?term=283373' target="_blank"> 283373 </a>	ankyrin repeat domain 52	processed_transcript	protein_coding	-0.369505785669937	-1.2919101938464	2.87527170148372e-07	1.52381114093042e-06	Not regulated	133.517271753699	131.206335139687	143.273650781507	182.179048781798	165.405077047013	189.226655974531
ANKRD54	<a href='https://www.ncbi.nlm.nih.gov/gene/?term=129138' target="_blank"> 129138 </a>	ankyrin repeat domain 54	protein_coding	protein_coding	-0.122448115351048	-1.08858051303968	0.174889794021293	0.254179924556237	Not regulated	21.5554949649846	20.1185950330353	21.5935486392478	22.572308364494	23.0074731230807	24.6226276667232
ANKRD6	<a href='https://www.ncbi.nlm.nih.gov/gene/?term=22881' target="_blank"> 22881 </a>	ankyrin repeat domain 6	protein_coding	protein_coding	1.50106070885508	2.8305074263859	4.94850842660769e-14	6.12128273309296e-13	Up in trim47	6.21305443108381	5.96590372191739	5.92228127236755	2.70867700373928	1.59897496608283	2.16517993797362
ANKRD9	<a href='https://www.ncbi.nlm.nih.gov/gene/?term=122416' target="_blank"> 122416 </a>	ankyrin repeat domain 9	protein_coding	protein_coding	0.437787126000309	1.3545250984803	4.32654108684824e-05	0.000155400567553006	Not regulated	36.3484817056604	30.2214392920487	38.0392681725146	29.0977575098659	25.3615196009249	24.0687444267765
ANKS1A	<a href='https://www.ncbi.nlm.nih.gov/gene/?term=23294' target="_blank"> 23294 </a>	ankyrin repeat and sterile alpha motif domain containing 1A	protein_coding	protein_coding	0.744875461521144	1.6758295996229	1.01918170969065e-27	3.90473992525229e-26	Not regulated	91.3783923809741	96.0641139456188	89.335335193175	59.3856912789506	54.3207328755362	54.2805575147804
ANKS3	<a href='https://www.ncbi.nlm.nih.gov/gene/?term=124401' target="_blank"> 124401 </a>	ankyrin repeat and sterile alpha motif domain containing 3	retained_intron	protein_coding	0.623869815247723	1.54100315464202	0.000877353234069396	0.00241401788596212	Not regulated	9.04485475001317	5.74817000943866	8.42786181067689	4.47342111223608	5.37433252488952	5.53883239946739
ANKS6	<a href='https://www.ncbi.nlm.nih.gov/gene/?term=203286' target="_blank"> 203286 </a>	ankyrin repeat and sterile alpha motif domain containing 6	protein_coding	protein_coding	-0.0386871728952383	-1.02717868670719	0.630699188885299	0.710458799423111	Not regulated	29.6705048341553	29.0892239871593	28.2902820780019	29.5902442378185	31.8906673790965	29.5572238044305
ANKZF1	<a href='https://www.ncbi.nlm.nih.gov/gene/?term=55139' target="_blank"> 55139 </a>	ankyrin repeat and zinc finger peptidyl tRNA hydrolase 1	protein_coding	protein_coding	-0.00166640044381188	-1.00115572810892	0.988212439546016	0.990996642547554	Not regulated	19.4422111448881	14.8058924485541	17.6301757877403	17.1959949176781	17.8108044833115	17.925675765549
ANLN	<a href='https://www.ncbi.nlm.nih.gov/gene/?term=54443' target="_blank"> 54443 </a>	anillin actin binding protein	protein_coding	protein_coding	-1.06841386551702	-2.09712646682589	7.50265513764324e-16	1.08783570024646e-14	Down in trim47	53.1702209136288	78.4276832348411	50.840506922786	111.096797713973	140.665381044009	137.665161637671
ANO10	<a href='https://www.ncbi.nlm.nih.gov/gene/?term=55129' target="_blank"> 55129 </a>	anoctamin 10	processed_transcript	protein_coding	-0.180163422688096	-1.13301222109157	0.0053225034938744	0.0121941126808657	Not regulated	68.4695504575997	70.0231619331618	72.7529476305459	83.189216463326	78.5274372231791	81.9233594298678
ANO2	<a href='https://www.ncbi.nlm.nih.gov/gene/?term=57101' target="_blank"> 57101 </a>	anoctamin 2	processed_transcript	protein_coding	1.26719746041976	2.40693546462606	2.60627329401103e-15	3.64020500330603e-14	Up in trim47	11.2004042465116	9.53673660656868	8.56452984003922	3.89885326295805	3.99743741520708	4.53177196320059
ANO6	<a href='https://www.ncbi.nlm.nih.gov/gene/?term=196527' target="_blank"> 196527 </a>	anoctamin 6	processed_transcript	protein_coding	-0.176423364413416	-1.13007879188815	0.00594869430749044	0.0134476322452058	Not regulated	123.753900504853	118.055218905971	123.866790612057	140.892244755105	135.24663254784	144.714584691539
ANO8	<a href='https://www.ncbi.nlm.nih.gov/gene/?term=57719' target="_blank"> 57719 </a>	anoctamin 8	nonsense_mediated_decay	protein_coding	0.745156578483763	1.67615617593677	7.08316620216092e-07	3.51577399346125e-06	Not regulated	15.3847062103028	10.8866856239368	15.4434873179431	8.82372054248401	7.906042887854	8.61036673008113
ANP32A	<a href='https://www.ncbi.nlm.nih.gov/gene/?term=8125' target="_blank"> 8125 </a>	acidic nuclear phosphoprotein 32 family member A	protein_coding	protein_coding	0.15029516174608	1.10979650269991	0.022097048829564	0.0431793789923554	Not regulated	122.567925625015	123.627895543152	112.610811713775	106.047577535639	108.461581067388	114.803379143761
ANP32B	<a href='https://www.ncbi.nlm.nih.gov/gene/?term=10541' target="_blank"> 10541 </a>	acidic nuclear phosphoprotein 32 family member B	protein_coding	protein_coding	-0.225566512035753	-1.169236289715	0.00277563432399253	0.00681797620902351	Not regulated	118.42842527821	140.220510836307	121.953438200984	142.410745499626	160.963479919005	149.69953385106
ANP32E	<a href='https://www.ncbi.nlm.nih.gov/gene/?term=81611' target="_blank"> 81611 </a>	acidic nuclear phosphoprotein 32 family member E	protein_coding	protein_coding	-0.206273838879198	-1.15370456968933	0.0153150247935495	0.0312358564828142	Not regulated	47.1684948645546	49.5126462176648	43.4604333372203	48.2226587786917	59.9171452568261	56.6471495400074
ANPEP	<a href='https://www.ncbi.nlm.nih.gov/gene/?term=290' target="_blank"> 290 </a>	alanyl aminopeptidase, membrane	protein_coding	protein_coding	-0.00241848657946507	-1.00167777304268	0.97221600176658	0.97931635598799	Not regulated	739.733868386591	760.413217460741	836.818343785534	769.838836911233	810.147316148635	804.490229511732
ANTKMT	<a href='https://www.ncbi.nlm.nih.gov/gene/?term=65990' target="_blank"> 65990 </a>	adenine nucleotide translocase lysine methyltransferase	NA	NA	-0.0190897578560856	-1.01331994230845	0.895702541917401	0.922368814513916	Not regulated	9.6365742196402	7.70777342174729	8.70119786940155	9.48036951308748	9.72709771033722	7.60330629381433
ANTXR1	<a href='https://www.ncbi.nlm.nih.gov/gene/?term=84168' target="_blank"> 84168 </a>	ANTXR cell adhesion molecule 1	protein_coding	protein_coding	1.66555748104223	3.17236216243321	5.53179641346143e-29	2.26906474446592e-27	Up in trim47	14.7929867406757	17.418696998299	19.4068601694506	6.0329624174193	4.5748450418481	5.94165657397411
ANTXR2	<a href='https://www.ncbi.nlm.nih.gov/gene/?term=118429' target="_blank"> 118429 </a>	ANTXR cell adhesion molecule 2	protein_coding	protein_coding	-0.153621101564228	-1.11235794100239	0.023032300693564	0.0447663212705276	Not regulated	68.0477390071084	65.7991279110743	67.3773384756277	75.9250372260252	71.7762095886071	80.3130697922772
ANXA1	<a href='https://www.ncbi.nlm.nih.gov/gene/?term=301' target="_blank"> 301 </a>	annexin A1	protein_coding	protein_coding	-0.435603696655615	-1.35247665935127	1.55345484048321e-09	1.14424704338396e-08	Not regulated	318.767731423361	344.977294051311	314.564247582292	412.375553538974	458.150743754011	476.994175637769
ANXA11	<a href='https://www.ncbi.nlm.nih.gov/gene/?term=311' target="_blank"> 311 </a>	annexin A11	protein_coding	protein_coding	-0.0756183425363339	-1.05381260577287	0.225906857448606	0.312894507050164	Not regulated	129.544298171918	134.602981054355	137.898041626589	141.343690922395	143.685667091054	146.426587433193
ANXA2	<a href='https://www.ncbi.nlm.nih.gov/gene/?term=302' target="_blank"> 302 </a>	annexin A2	protein_coding	protein_coding	-0.366127615910923	-1.2888886361606	1.91609434482519e-08	1.20126051140916e-07	Not regulated	1805.83779541096	1933.95699378319	1901.02404370391	2317.66142040282	2542.12990566708	2544.63426799633
ANXA2P2	<a href='https://www.ncbi.nlm.nih.gov/gene/?term=304' target="_blank"> 304 </a>	annexin A2 pseudogene 2	processed_pseudogene	processed_pseudogene	-0.357913126404042	-1.28157075053128	3.36672811503921e-07	1.76393532864875e-06	Not regulated	128.469059364252	139.236789923328	131.805836437714	158.694819159378	185.068915852129	177.761776437852
ANXA3	<a href='https://www.ncbi.nlm.nih.gov/gene/?term=306' target="_blank"> 306 </a>	annexin A3	retained_intron	protein_coding	-0.381854947340954	-1.30301613383226	1.08416875366599e-08	6.97941541887432e-08	Not regulated	111.158728937078	102.421938349998	109.926651617099	135.844255793591	145.639969827378	147.987531109406
ANXA4	<a href='https://www.ncbi.nlm.nih.gov/gene/?term=307' target="_blank"> 307 </a>	annexin A4	processed_transcript	protein_coding	0.840843131275265	1.79109657808446	1.15431888623681e-28	4.61476615606411e-27	Not regulated	60.3976515783589	65.4943007136041	57.9472444496271	32.7503674088476	36.5099283922247	35.2974682911513
ANXA5	<a href='https://www.ncbi.nlm.nih.gov/gene/?term=308' target="_blank"> 308 </a>	annexin A5	protein_coding	protein_coding	-0.0171204499522913	-1.01193768371678	0.788919381753164	0.841517495775984	Not regulated	383.518747671119	404.331504073015	401.257334207795	402.484778419259	401.786876199592	421.051968403148
ANXA6	<a href='https://www.ncbi.nlm.nih.gov/gene/?term=309' target="_blank"> 309 </a>	annexin A6	protein_coding	protein_coding	-0.0354673499683396	-1.02488877410334	0.576472241201715	0.663135395060438	Not regulated	237.53310137885	251.438891170445	253.929198555205	254.943962836794	255.791578601973	264.605129629101
ANXA7	<a href='https://www.ncbi.nlm.nih.gov/gene/?term=310' target="_blank"> 310 </a>	annexin A7	protein_coding	protein_coding	-0.513368603095972	-1.42737914907726	4.92414961288075e-16	7.30283156297395e-15	Not regulated	65.0468759825713	66.2781420785275	60.1339329194243	92.3412614911118	94.1618591137667	91.7432057439053
AOPEP	<a href='https://www.ncbi.nlm.nih.gov/gene/?term=84909' target="_blank"> 84909 </a>	aminopeptidase O (putative)	NA	NA	0.0151052106947888	1.01052513785759	0.888603157969091	0.916854988314097	Not regulated	24.7676863715314	19.6395808655821	22.0035527273348	24.2549713516654	20.9643384441971	21.6517993797362
AP000356.5	<a href='https://www.ncbi.nlm.nih.gov/gene/?term=NA' target="_blank"> NA </a>	NA	NA	NA	-0.109616285366187	-1.07894123156617	0.206772385193709	0.291233916036173	Not regulated	32.5614771000474	38.3638092039035	36.9181347716457	36.3779425658251	39.4324993024538	42.7799273326136
AP000695.1	<a href='https://www.ncbi.nlm.nih.gov/gene/?term=NA' target="_blank"> NA </a>	NA	NA	NA	0.403119603984386	1.32236422877771	0.0105708134202881	0.0225127109205673	Not regulated	6.59344551870119	5.8788102369259	7.10673752684105	5.37631344681584	5.01900475464889	4.63247800682727
AP000695.2	<a href='https://www.ncbi.nlm.nih.gov/gene/?term=NA' target="_blank"> NA </a>	NA	NA	NA	0.538179086775703	1.45213852774498	8.42678807811475e-05	0.000286713474110139	Not regulated	9.93243395445371	8.97062895412396	9.65787407493784	6.5254491453719	7.32863526121298	6.14306866122747
AP000944.5	<a href='https://www.ncbi.nlm.nih.gov/gene/?term=NA' target="_blank"> NA </a>	NA	NA	NA	0.0217993528373496	1.01522489558705	0.890973953452912	0.918785663775648	Not regulated	23.9160329920325	25.8998605667707	23.5132788916906	16.6842191262141	26.3955234123251	30.6700255865053
AP001453.3	<a href='https://www.ncbi.nlm.nih.gov/gene/?term=NA' target="_blank"> NA </a>	NA	NA	NA	0.181856136291894	1.13434236412317	0.208571555692613	0.293281323500992	Not regulated	7.88297130572409	7.35548027495669	7.87435629175946	7.7492786643341	6.30262632464316	6.64307416783394
AP001528.1	<a href='https://www.ncbi.nlm.nih.gov/gene/?term=NA' target="_blank"> NA </a>	NA	NA	NA	0.749365393668051	1.68105321357591	3.64042763669635e-07	1.8947395539296e-06	Not regulated	7.14289931192628	7.83841364923453	7.38007358556571	4.35029943024793	4.75250892696842	4.43106591957391
AP001931.2	<a href='https://www.ncbi.nlm.nih.gov/gene/?term=NA' target="_blank"> NA </a>	NA	NA	NA	0.0418774291608683	1.02945261780341	0.850516772182561	0.888356878479967	Not regulated	36.0847438849123	20.0158247207453	20.1138894413517	27.6297366549605	17.0006571671629	30.7792916438403
AP001972.5	<a href='https://www.ncbi.nlm.nih.gov/gene/?term=NA' target="_blank"> NA </a>	NA	NA	NA	2.93397883721726	7.64215138810555	7.79861630703907e-05	0.000267152847972273	Up in trim47	20.8466995717243	9.23844142047281	14.8626481931532	0	2.69871441497758	3.32380296989857
AP002373.1	<a href='https://www.ncbi.nlm.nih.gov/gene/?term=NA' target="_blank"> NA </a>	NA	NA	NA	-1.31184146354653	-2.48258215935373	1.89538169931285e-05	7.32526853597828e-05	Down in trim47	1.49831822844844	1.3138052210967	3.92009464220944	5.40463143367312	5.67458449074285	5.94568481571918
AP002990.1	<a href='https://www.ncbi.nlm.nih.gov/gene/?term=NA' target="_blank"> NA </a>	NA	NA	NA	0.358856421079097	1.28240896937242	0.0010912213530216	0.00292672251075359	Not regulated	20.3559950686979	22.4966826407281	25.3637640092566	19.5554167501777	17.0215326736645	17.491632717518
AP003419.1	<a href='https://www.ncbi.nlm.nih.gov/gene/?term=NA' target="_blank"> NA </a>	NA	NA	NA	0.431336661842975	1.34848237175586	1.88976782872457e-05	7.30613112198559e-05	Not regulated	22.4278585259205	26.0770958087284	23.7506257026832	16.9604220994742	17.6429121118728	20.0435238630181
AP1AR	<a href='https://www.ncbi.nlm.nih.gov/gene/?term=55435' target="_blank"> 55435 </a>	adaptor related protein complex 1 associated regulatory protein	protein_coding	protein_coding	-0.412948936352016	-1.33140448784164	0.000108798374320936	0.000361264298000965	Not regulated	15.5537689159105	14.7623457060584	12.9834627894212	18.4682522982224	18.9656197365936	21.4000342706695
AP1B1	<a href='https://www.ncbi.nlm.nih.gov/gene/?term=162' target="_blank"> 162 </a>	adaptor related protein complex 1 subunit beta 1	retained_intron	protein_coding	0.368263610327579	1.29079832455007	1.40928785325727e-09	1.04573518310967e-08	Not regulated	210.071823450224	218.21272664619	208.2365207384	165.476361403286	168.564385084165	168.037097335042
AP1G1	<a href='https://www.ncbi.nlm.nih.gov/gene/?term=164' target="_blank"> 164 </a>	adaptor related protein complex 1 subunit gamma 1	protein_coding	protein_coding	0.00989289918768294	1.00688079984869	0.885465960574987	0.914470095831545	Not regulated	120.668506127512	134.341700599381	126.736819228665	128.744238798941	121.655345336135	135.651040765138
AP1G2	<a href='https://www.ncbi.nlm.nih.gov/gene/?term=8906' target="_blank"> 8906 </a>	adaptor related protein complex 1 subunit gamma 2	protein_coding	protein_coding	0.334206592976624	1.2606839077604	0.0174278709684578	0.0350463827279762	Not regulated	24.979014753541	15.8945610109478	20.5457604141366	17.1959949176781	16.7004052013096	15.7101428057621
AP1M1	<a href='https://www.ncbi.nlm.nih.gov/gene/?term=8907' target="_blank"> 8907 </a>	adaptor related protein complex 1 subunit mu 1	protein_coding	protein_coding	0.228547334536093	1.1716546032062	0.00044332431095231	0.00129408477435127	Not regulated	78.1492356671698	80.4743801321412	80.8619173727107	66.4446677129378	68.2673478574809	73.5657648692896
AP1S1	<a href='https://www.ncbi.nlm.nih.gov/gene/?term=1174' target="_blank"> 1174 </a>	adaptor related protein complex 1 subunit sigma 1	protein_coding	protein_coding	0.111722702396602	1.08051769787696	0.0643280717953801	0.109266617024357	Not regulated	79.882128399649	79.4292583122432	80.5885813139861	74.0371714355403	76.1289747740548	75.9323568945166
AP1S2	<a href='https://www.ncbi.nlm.nih.gov/gene/?term=8905' target="_blank"> 8905 </a>	adaptor related protein complex 1 subunit sigma 2	protein_coding	protein_coding	-0.117905742649683	-1.08515847158708	0.237037470074045	0.325398003316694	Not regulated	39.6578841679316	37.2450933891878	31.3839907026671	34.8192220718552	41.5986662217833	43.4234389513881
AP1S3	<a href='https://www.ncbi.nlm.nih.gov/gene/?term=130340' target="_blank"> 130340 </a>	adaptor related protein complex 1 subunit sigma 3	protein_coding	protein_coding	0.0153444906126096	1.01069275361704	0.932459725718777	0.949498026354835	Not regulated	4.35251935587082	6.0682385667824	4.55423429845064	4.339218478869	5.44140064152244	5.3354061913415
AP2A1	<a href='https://www.ncbi.nlm.nih.gov/gene/?term=160' target="_blank"> 160 </a>	adaptor related protein complex 2 subunit alpha 1	protein_coding	protein_coding	0.063991720765673	1.04535410118517	0.364729345436174	0.461781250435197	Not regulated	168.006063697674	167.872692321106	173.295061231432	178.895803928781	161.141143804125	155.617020974563
AP2A2	<a href='https://www.ncbi.nlm.nih.gov/gene/?term=161' target="_blank"> 161 </a>	adaptor related protein complex 2 subunit alpha 2	processed_transcript	protein_coding	0.503933785017253	1.41807494918476	2.14696861062617e-13	2.49890840186173e-12	Not regulated	207.566736809882	222.698041123252	216.072154421841	164.818891621469	146.61712119554	152.392413457637
AP2B1	<a href='https://www.ncbi.nlm.nih.gov/gene/?term=163' target="_blank"> 163 </a>	adaptor related protein complex 2 subunit beta 1	protein_coding	protein_coding	0.308042346901036	1.23802662964798	1.6319762724933e-06	7.64638054806417e-06	Not regulated	483.542584160108	507.914398577949	525.613396364969	413.475850970341	413.990608468506	420.389826166303
AP2M1	<a href='https://www.ncbi.nlm.nih.gov/gene/?term=1173' target="_blank"> 1173 </a>	adaptor related protein complex 2 subunit mu 1	protein_coding	protein_coding	0.0507032745359693	1.0357697103178	0.426388087539459	0.523100529009383	Not regulated	363.146691645388	367.795787119082	367.454774945512	365.753476626128	347.155231525095	366.821763910181
AP2S1	<a href='https://www.ncbi.nlm.nih.gov/gene/?term=1175' target="_blank"> 1175 </a>	adaptor related protein complex 2 subunit sigma 1	protein_coding	protein_coding	0.0680952989095135	1.04833172200873	0.298913401261498	0.393628173949083	Not regulated	143.280643002545	141.091445686222	152.567076778145	145.283584746016	141.15395672809	137.866573724925
AP3B1	<a href='https://www.ncbi.nlm.nih.gov/gene/?term=8546' target="_blank"> 8546 </a>	adaptor related protein complex 3 subunit beta 1	protein_coding	protein_coding	0.0270583113039451	1.01893237931526	0.669437246800612	0.743414913566622	Not regulated	72.527900705713	75.5971449726175	77.3541046190776	72.8880357369842	75.9957268602146	76.4862401344633
AP3D1	<a href='https://www.ncbi.nlm.nih.gov/gene/?term=8943' target="_blank"> 8943 </a>	adaptor related protein complex 3 subunit delta 1	protein_coding	protein_coding	0.110908460765968	1.07990803731913	0.0900468607058043	0.145323542639732	Not regulated	241.506074960632	235.544330159498	249.282485556886	232.125411108324	218.437746755427	234.342963519284
AP3M1	<a href='https://www.ncbi.nlm.nih.gov/gene/?term=26985' target="_blank"> 26985 </a>	adaptor related protein complex 3 subunit mu 1	protein_coding	protein_coding	-0.392133822182655	-1.31233297894382	1.87142983294988e-10	1.57029329100905e-09	Not regulated	87.4476844755946	89.7933830262311	84.0052820480443	118.032652465972	114.770869787723	116.214774345189
AP3M2	<a href='https://www.ncbi.nlm.nih.gov/gene/?term=10947' target="_blank"> 10947 </a>	adaptor related protein complex 3 subunit mu 2	protein_coding	protein_coding	0.121072304582342	1.08754289465651	0.236844353737701	0.325310931324431	Not regulated	15.0465807990873	15.6768272984691	15.4434873179431	13.6665067006845	15.4567580054674	14.0988461077352
AP3S1	<a href='https://www.ncbi.nlm.nih.gov/gene/?term=1176' target="_blank"> 1176 </a>	adaptor related protein complex 3 subunit sigma 1	processed_transcript	protein_coding	-0.69103525802047	-1.6144416038617	1.8477512714917e-15	2.61721277659042e-14	Not regulated	47.5455046980599	46.1530150341179	37.1263257363743	67.1411260273841	73.5479626829694	74.5189475722162
AP3S2	<a href='https://www.ncbi.nlm.nih.gov/gene/?term=10239' target="_blank"> 10239 </a>	adaptor related protein complex 3 subunit sigma 2	protein_coding	protein_coding	0.349044697634176	1.27371693706315	0.0002521666982251	0.000774828000060081	Not regulated	22.6877924357924	20.4099227403318	22.5843918521247	17.2037926242041	17.4323804080053	17.8959674826791
AP4B1	<a href='https://www.ncbi.nlm.nih.gov/gene/?term=10717' target="_blank"> 10717 </a>	adaptor related protein complex 4 subunit beta 1	protein_coding	protein_coding	-0.223299191742757	-1.16740017673299	0.0125473196679226	0.0262210464423973	Not regulated	19.4422111448881	20.4234222305055	21.0468765217985	24.8295392009434	24.0290404625226	23.4645081650164
AP4E1	<a href='https://www.ncbi.nlm.nih.gov/gene/?term=23431' target="_blank"> 23431 </a>	adaptor related protein complex 4 subunit epsilon 1	nonsense_mediated_decay	protein_coding	-0.516849766941774	-1.43082751501504	3.82578427791441e-07	1.98186402453088e-06	Not regulated	14.623924035068	14.0220510836307	13.1656868285709	19.7405096787666	19.2321155642741	22.0546235542429
AP4M1	<a href='https://www.ncbi.nlm.nih.gov/gene/?term=9179' target="_blank"> 9179 </a>	adaptor related protein complex 4 subunit mu 1	nonsense_mediated_decay	protein_coding	-0.0712239122251218	-1.05060758999211	0.466121920867807	0.56123846299164	Not regulated	17.7938497652128	19.6831276080778	20.6368724337115	21.1769293019616	19.8539391621952	21.0979161397894
AP4S1	<a href='https://www.ncbi.nlm.nih.gov/gene/?term=11154' target="_blank"> 11154 </a>	adaptor related protein complex 4 subunit sigma 1	protein_coding	protein_coding	0.33754978782556	1.26360871101562	0.0123943671438351	0.0259407145419341	Not regulated	9.17165177921896	10.7560453964496	8.70119786940155	7.83874708657882	7.41746720377314	7.80471838106769
AP5B1	<a href='https://www.ncbi.nlm.nih.gov/gene/?term=91056' target="_blank"> 91056 </a>	adaptor related protein complex 5 subunit beta 1	protein_coding	protein_coding	0.266031286758728	1.2024953263242	0.00141237186574335	0.0037019956112981	Not regulated	47.1684948645546	47.2917623503817	52.3438552457716	44.1596432730828	37.8868235019071	42.1958322795789
AP5M1	<a href='https://www.ncbi.nlm.nih.gov/gene/?term=55745' target="_blank"> 55745 </a>	adaptor related protein complex 5 subunit mu 1	protein_coding	protein_coding	0.158502232763091	1.11612780247838	0.0372251923888125	0.068161761171284	Not regulated	37.3628579393067	37.4937452888385	35.6247996537802	32.3399618022205	32.8678187472582	35.700292465658
AP5S1	<a href='https://www.ncbi.nlm.nih.gov/gene/?term=55317' target="_blank"> 55317 </a>	adaptor related protein complex 5 subunit sigma 1	protein_coding	protein_coding	-0.0298284007795103	-1.02089069015735	0.757193370350405	0.816543358917746	Not regulated	16.7363625416365	16.6784023758713	17.6757317975277	18.1399278129206	16.92248505771	18.0263818091757
AP5Z1	<a href='https://www.ncbi.nlm.nih.gov/gene/?term=9907' target="_blank"> 9907 </a>	adaptor related protein complex 5 subunit zeta 1	protein_coding	protein_coding	0.20153381316283	1.14992025257227	0.0349167207087013	0.0643942998996841	Not regulated	37.2783265865029	32.6165101293148	33.8936712818573	34.2278275927054	27.7155660787691	29.8593419353106
APAF1	<a href='https://www.ncbi.nlm.nih.gov/gene/?term=317' target="_blank"> 317 </a>	apoptotic peptidase activating factor 1	protein_coding	protein_coding	-0.236798383498677	-1.17837471854408	0.00608189513601767	0.0137262489120104	Not regulated	34.742386002387	40.9339379460026	33.6203352231327	40.9174389807282	45.7040344472009	44.5624243048058
APBA1	<a href='https://www.ncbi.nlm.nih.gov/gene/?term=320' target="_blank"> 320 </a>	amyloid beta precursor protein binding family A member 1	protein_coding	protein_coding	-0.505908568212149	-1.42001736111729	1.67796061743665e-06	7.84517688677796e-06	Not regulated	13.7786105070294	13.3253032036987	13.074574808996	21.1769293019616	18.2105482248322	18.6306180709358
APBA2	<a href='https://www.ncbi.nlm.nih.gov/gene/?term=321' target="_blank"> 321 </a>	amyloid beta precursor protein binding family A member 2	protein_coding	protein_coding	0.338377755314844	1.26433410839776	0.00162093073620987	0.00419843890688725	Not regulated	27.6840180432646	23.9942551151568	27.8802779899149	24.1318496696772	19.5430273632346	20.292267790776
APBA3	<a href='https://www.ncbi.nlm.nih.gov/gene/?term=9546' target="_blank"> 9546 </a>	amyloid beta precursor protein binding family A member 3	retained_intron	protein_coding	0.316464148657548	1.24527480490359	0.00411253073026458	0.00967334557189071	Not regulated	24.2604982547082	18.7686460156671	23.051340952446	18.2220089342461	17.9884683684319	17.8249697219223
APBB1	<a href='https://www.ncbi.nlm.nih.gov/gene/?term=322' target="_blank"> 322 </a>	amyloid beta precursor protein binding family B member 1	processed_transcript	protein_coding	0.315371943988117	1.24433241568604	2.70406481856143e-06	1.21881745130747e-05	Not regulated	119.696395570268	113.090890261456	125.096802876318	99.400237925099	94.872514654248	98.5912167105196
APBB2	<a href='https://www.ncbi.nlm.nih.gov/gene/?term=323' target="_blank"> 323 </a>	amyloid beta precursor protein binding family B member 2	protein_coding	protein_coding	-0.0818424872431475	-1.05836883636189	0.178077148697449	0.258234098925963	Not regulated	192.816015745608	193.216896453631	193.931933665143	208.773332091238	205.157371342683	211.079867441521
APBB3	<a href='https://www.ncbi.nlm.nih.gov/gene/?term=10307' target="_blank"> 10307 </a>	amyloid beta precursor protein binding family B member 3	retained_intron	protein_coding	0.858388108912933	1.81301154113508	1.69399269807439e-06	7.9134273626388e-06	Not regulated	7.18516498832822	5.31270258448118	6.87895747790384	3.7757315809699	3.37561381728598	3.72612361418715
APC	<a href='https://www.ncbi.nlm.nih.gov/gene/?term=324' target="_blank"> 324 </a>	APC regulator of WNT signaling pathway	protein_coding	protein_coding	-0.130614448379459	-1.09475986367104	0.0608736044883296	0.104136333631663	Not regulated	51.4795938575516	55.4785499395822	54.3483196764191	58.6880017476844	57.5630987789819	63.6462195720617
APCDD1L	<a href='https://www.ncbi.nlm.nih.gov/gene/?term=164284' target="_blank"> 164284 </a>	APC down-regulated 1 like	protein_coding	protein_coding	-1.61078147287883	-3.05417234094557	1.91521470922482e-23	5.32304259485809e-22	Down in trim47	3.12766005374287	3.52728614215554	4.51004496895682	11.7376003495369	10.5265851933786	12.437196387895
APEH	<a href='https://www.ncbi.nlm.nih.gov/gene/?term=327' target="_blank"> 327 </a>	acylaminoacyl-peptide hydrolase	protein_coding	protein_coding	-0.160584865026375	-1.11774017535788	0.0149016364919296	0.0305338267505945	Not regulated	50.7188116823168	51.7770768274437	54.029427607907	58.9342451116607	58.9844098599444	60.2222140887546
APEX1	<a href='https://www.ncbi.nlm.nih.gov/gene/?term=328' target="_blank"> 328 </a>	apurinic/apyrimidinic endodeoxyribonuclease 1	protein_coding	protein_coding	0.278553090125027	1.21297775268566	2.89742588633789e-05	0.000108153576555657	Not regulated	141.251890535252	148.058924485541	138.444713744038	111.05575715331	122.676912675577	125.530083380656
APEX2	<a href='https://www.ncbi.nlm.nih.gov/gene/?term=27301' target="_blank"> 27301 </a>	apurinic/apyrimidinic endodeoxyribonuclease 2	protein_coding	protein_coding	0.0650988055526909	1.04615658524576	0.431254369973343	0.52738374676023	Not regulated	29.881833216165	28.9150370171763	28.1536140486396	27.9075812506471	27.1825744234081	29.6075768262439
APH1A	<a href='https://www.ncbi.nlm.nih.gov/gene/?term=51107' target="_blank"> 51107 </a>	aph-1 homolog A, gamma-secretase subunit	protein_coding	protein_coding	0.404275572040209	1.3234242056482	1.35209667683424e-10	1.15561849203633e-09	Not regulated	149.197837698815	150.236261610329	147.692583730889	118.443058072599	110.462520573556	115.006301821668
APH1B	<a href='https://www.ncbi.nlm.nih.gov/gene/?term=83464' target="_blank"> 83464 </a>	aph-1 homolog B, gamma-secretase subunit	protein_coding	protein_coding	0.136907929965237	1.09954597615684	0.102978515910573	0.1628119995067	Not regulated	27.8108150724704	30.7004534595019	29.9302984303498	27.6613378866708	26.560750825487	27.6438089755236
API5	<a href='https://www.ncbi.nlm.nih.gov/gene/?term=8539' target="_blank"> 8539 </a>	apoptosis inhibitor 5	protein_coding	protein_coding	-0.266500913933183	-1.20288682722435	2.93761510710731e-05	0.000109468575115914	Not regulated	147.436204306383	149.445888234031	143.451319219678	169.491359452919	181.944252272576	188.11032948093
APIP	<a href='https://www.ncbi.nlm.nih.gov/gene/?term=51074' target="_blank"> 51074 </a>	APAF1 interacting protein	nonsense_mediated_decay	protein_coding	-0.225981644115067	-1.16957278309693	0.0141209345908099	0.0291234378084106	Not regulated	19.438829890776	22.548503264298	21.5461703890689	23.9656353989932	25.9340414707251	25.78074716843
APLN	<a href='https://www.ncbi.nlm.nih.gov/gene/?term=8862' target="_blank"> 8862 </a>	apelin	protein_coding	protein_coding	1.67222380432826	3.18705475249343	2.52974858699307e-79	1.11652983635526e-76	Up in trim47	675.828165666872	616.404140027304	759.919799264331	228.554882330667	225.89962993048	201.311381209733
APLP1	<a href='https://www.ncbi.nlm.nih.gov/gene/?term=333' target="_blank"> 333 </a>	amyloid beta precursor like protein 1	protein_coding	protein_coding	0.737255737671625	1.66700188729524	3.8561828473925e-07	1.99386698866583e-06	Not regulated	17.2021302955858	14.4575185085881	15.8990474158175	11.9017625921877	9.06085814113604	7.95577744650771
APLP2	<a href='https://www.ncbi.nlm.nih.gov/gene/?term=334' target="_blank"> 334 </a>	amyloid beta precursor like protein 2	processed_transcript	protein_coding	0.318687479108606	1.24719537147785	2.57610367005035e-07	1.38051131108963e-06	Not regulated	2620.93685936012	2591.46664592193	2669.30883748542	2202.15440404003	2112.02385033902	2120.41610158156
APMAP	<a href='https://www.ncbi.nlm.nih.gov/gene/?term=57136' target="_blank"> 57136 </a>	adipocyte plasma membrane associated protein	protein_coding	protein_coding	0.253470119347986	1.19207096179955	0.000226940723464016	0.000703191222325737	Not regulated	287.026208445511	268.509214228778	292.925142933256	252.481529197031	235.226983899297	236.961320653578
APOBEC3C	<a href='https://www.ncbi.nlm.nih.gov/gene/?term=27350' target="_blank"> 27350 </a>	apolipoprotein B mRNA editing enzyme catalytic subunit 3C	protein_coding	protein_coding	-1.21354541777086	-2.31906847304768	1.02256806065743e-24	3.11685524345142e-23	Down in trim47	6.97383660631856	8.31742781668775	7.06118151705361	17.6064005243053	18.4770440525127	16.6668502202155
APOBEC3F	<a href='https://www.ncbi.nlm.nih.gov/gene/?term=200316' target="_blank"> 200316 </a>	apolipoprotein B mRNA editing enzyme catalytic subunit 3F	processed_transcript	protein_coding	-0.260029150074601	-1.19750290027029	0.10221250805001	0.161786374096085	Not regulated	4.75277531139711	5.58878893190422	5.50772158330182	6.33132729343725	7.2255902078432	5.72211739886795
APOD	<a href='https://www.ncbi.nlm.nih.gov/gene/?term=347' target="_blank"> 347 </a>	apolipoprotein D	protein_coding	protein_coding	3.3420182845589	10.1402286916086	2.18383378249087e-133	3.4423459937149e-130	Up in trim47	29.3746450993418	25.3006573900292	29.2925142933256	2.54451476108841	2.93145410448519	2.97082828698706
APOE	<a href='https://www.ncbi.nlm.nih.gov/gene/?term=348' target="_blank"> 348 </a>	apolipoprotein E	protein_coding	protein_coding	-0.341197457038745	-1.2668076257514	0.0374784772659158	0.0685686483422509	Not regulated	8.07274419276876	7.14166576930257	8.70119786940155	12.7225738054421	9.54943382521691	8.45930766464111
APOL1	<a href='https://www.ncbi.nlm.nih.gov/gene/?term=8542' target="_blank"> 8542 </a>	apolipoprotein L1	protein_coding	protein_coding	-0.050958676274732	-1.0359530898918	0.48612474146392	0.580822999167611	Not regulated	72.0917189252451	83.4791053643478	80.0874652063242	82.5325674927226	87.9880391058358	77.8961247452369
APOL2	<a href='https://www.ncbi.nlm.nih.gov/gene/?term=23780' target="_blank"> 23780 </a>	apolipoprotein L2	protein_coding	protein_coding	-0.153149824429599	-1.11199463258715	0.0226224538835706	0.0440628695765786	Not regulated	54.9453793225099	52.0819040249139	55.988336028767	61.0683542661219	60.7610487111476	62.7902182012349
APOL3	<a href='https://www.ncbi.nlm.nih.gov/gene/?term=80833' target="_blank"> 80833 </a>	apolipoprotein L3	protein_coding	protein_coding	0.182335945262732	1.1347196844457	0.143327171405746	0.215092878181763	Not regulated	25.7533219452244	37.1889180913683	29.6569623716252	25.8555532175113	31.4909236375758	25.6800411248034
APOL6	<a href='https://www.ncbi.nlm.nih.gov/gene/?term=80830' target="_blank"> 80830 </a>	apolipoprotein L6	protein_coding	protein_coding	-0.516764008583536	-1.43074246462795	8.18062917585577e-05	0.000278940242046948	Not regulated	8.49540095678807	10.5818584264666	8.38230580088945	11.9017625921877	14.2131108096252	13.9477870422952
APOLD1	<a href='https://www.ncbi.nlm.nih.gov/gene/?term=81575' target="_blank"> 81575 </a>	apolipoprotein L domain containing 1	nonsense_mediated_decay	protein_coding	1.09825416538674	2.14095454420177	3.80718765871697e-30	1.64739249514836e-28	Up in trim47	28.6138629241071	26.6702024415205	27.6069419311902	12.3121681988149	13.2803754127435	13.8974340204818
APOO	<a href='https://www.ncbi.nlm.nih.gov/gene/?term=79135' target="_blank"> 79135 </a>	apolipoprotein O	protein_coding	protein_coding	-0.288800490930035	-1.22162415262698	0.0432039971869174	0.077506382169335	Not regulated	6.3398514602896	7.96905387672177	7.97230171280246	8.57747717850772	9.19410605497628	9.96989831904131
APOOL	<a href='https://www.ncbi.nlm.nih.gov/gene/?term=139322' target="_blank"> 139322 </a>	apolipoprotein O like	protein_coding	protein_coding	-0.460454373770177	-1.37597511037225	4.00684496706113e-08	2.38594319301416e-07	Not regulated	21.5554949649846	22.1217451878397	20.9557645022236	29.0567169492032	31.2244278098953	30.3125191316306
APP	<a href='https://www.ncbi.nlm.nih.gov/gene/?term=351' target="_blank"> 351 </a>	amyloid beta precursor protein	protein_coding	protein_coding	0.408214732165366	1.32704264424605	3.34369853283456e-10	2.72283170563074e-09	Not regulated	2934.97083502647	2927.77813821658	3055.39602043399	2382.85599263797	2260.90618606984	2198.61434445767
APPBP2	<a href='https://www.ncbi.nlm.nih.gov/gene/?term=10513' target="_blank"> 10513 </a>	amyloid beta precursor protein binding protein 2	protein_coding	protein_coding	0.00881033177683011	1.00612554149576	0.894525858963625	0.92142522694667	Not regulated	54.3536598528828	54.3463346346927	54.6672117449312	52.6550393302651	57.7851786353823	54.9351467983539
APPL1	<a href='https://www.ncbi.nlm.nih.gov/gene/?term=26060' target="_blank"> 26060 </a>	adaptor protein, phosphotyrosine interacting with PH domain and leucine zipper 1	protein_coding	protein_coding	-0.159693689701741	-1.1170499429493	0.0453863921567487	0.0806950452880383	Not regulated	36.0948876472488	38.3646801387535	34.1214513307945	38.0035591736753	41.795428974554	43.8574819994191
APPL2	<a href='https://www.ncbi.nlm.nih.gov/gene/?term=55198' target="_blank"> 55198 </a>	adaptor protein, phosphotyrosine interacting with PH domain and leucine zipper 2	protein_coding	protein_coding	0.381192997221515	1.30241840956342	5.21194378202009e-05	0.000184559010561006	Not regulated	24.5563579895217	24.2555355701313	25.9213695690549	19.4942663147903	20.919922472917	17.925675765549
APRT	<a href='https://www.ncbi.nlm.nih.gov/gene/?term=353' target="_blank"> 353 </a>	adenine phosphoribosyltransferase	protein_coding	protein_coding	-0.063901843511789	-1.04528897957126	0.294254104381753	0.388346713750345	Not regulated	75.9936861706714	79.2550713422603	76.3063163939664	79.4955660036816	83.6796898916682	83.3342511010776
APTX	<a href='https://www.ncbi.nlm.nih.gov/gene/?term=54840' target="_blank"> 54840 </a>	aprataxin	protein_coding	protein_coding	-0.296276043704112	-1.22797062000448	0.00168912121776255	0.00436481581189508	Not regulated	19.6958052032997	21.381450565412	20.0902003162622	23.815016541361	24.6952800317237	28.0969861718437
AQP1	<a href='https://www.ncbi.nlm.nih.gov/gene/?term=358' target="_blank"> 358 </a>	aquaporin 1 (Colton blood group)	protein_coding	protein_coding	2.02269796110704	4.0634297737962	4.84397518515841e-11	4.34540017829576e-10	Up in trim47	62.0882786344362	137.738346514049	55.2594398721679	19.0838607081631	31.0538704801798	13.5953158896018
AQR	<a href='https://www.ncbi.nlm.nih.gov/gene/?term=9716' target="_blank"> 9716 </a>	aquarius intron-binding spliceosomal factor	protein_coding	protein_coding	-0.0367651913088769	-1.02581117381864	0.584421292036875	0.670253044001131	Not regulated	56.8473347605968	62.750855936372	59.4961487824001	61.5198004334118	64.0034146145933	61.481039634088
AR	<a href='https://www.ncbi.nlm.nih.gov/gene/?term=367' target="_blank"> 367 </a>	androgen receptor	protein_coding	protein_coding	0.156642108854996	1.11468966198168	0.0321263723312992	0.0599102003835096	Not regulated	61.2006994299956	67.5845443533999	66.1017702015793	60.7810703414829	61.9602799357097	55.0862058637939
ARAF	<a href='https://www.ncbi.nlm.nih.gov/gene/?term=369' target="_blank"> 369 </a>	A-Raf proto-oncogene, serine/threonine kinase	protein_coding	protein_coding	-0.11541156019552	-1.08328403182521	0.104619963978069	0.16498166107389	Not regulated	49.1972473318473	50.2093940975967	50.430502834699	58.0723933377436	52.0111023689721	55.0862058637939
ARAP1	<a href='https://www.ncbi.nlm.nih.gov/gene/?term=116985' target="_blank"> 116985 </a>	ArfGAP with RhoGAP domain, ankyrin repeat and PH domain 1	processed_transcript	protein_coding	0.422872244308373	1.34059387204787	1.2250071258743e-09	9.17010083235887e-09	Not regulated	125.909450001351	122.017972473084	131.611312275922	102.108914928838	92.2519723487234	93.7673972208016
ARAP3	<a href='https://www.ncbi.nlm.nih.gov/gene/?term=64411' target="_blank"> 64411 </a>	ArfGAP with RhoGAP domain, ankyrin repeat and PH domain 3	protein_coding	protein_coding	0.498080786295475	1.41233348831641	7.83487933089278e-10	6.07093107704150e-09	Not regulated	240.787558461799	212.464556636752	243.633540343243	182.835697752401	156.788378618678	162.690613478901
ARCN1	<a href='https://www.ncbi.nlm.nih.gov/gene/?term=372' target="_blank"> 372 </a>	archain 1	protein_coding	protein_coding	0.0506373736992289	1.03572239849535	0.425623038375777	0.522394283141082	Not regulated	428.869818450391	419.442223719039	441.118842771807	421.52759856676	413.246196789852	433.086340616537
AREL1	<a href='https://www.ncbi.nlm.nih.gov/gene/?term=9870' target="_blank"> 9870 </a>	apoptosis resistant E3 ubiquitin protein ligase 1	nonsense_mediated_decay	protein_coding	-0.0310987865428517	-1.0217900459758	0.618880332190188	0.700453952752747	Not regulated	84.3622900982536	78.9066974022943	82.0008176173968	85.1181228144737	86.6999759387135	83.3342511010776
ARF1	<a href='https://www.ncbi.nlm.nih.gov/gene/?term=375' target="_blank"> 375 </a>	ADP ribosylation factor 1	protein_coding	protein_coding	0.123393888769826	1.08929437704015	0.0486090250501828	0.0856792304159292	Not regulated	503.046080535779	488.768637772269	497.744962937598	475.003449110279	453.886810511124	463.398859748167
ARF3	<a href='https://www.ncbi.nlm.nih.gov/gene/?term=377' target="_blank"> 377 </a>	ADP ribosylation factor 3	protein_coding	protein_coding	0.107316027396536	1.07722231966819	0.0826926793156554	0.135765959903608	Not regulated	263.426745369729	267.872996320916	264.24353473118	247.433540235517	246.002298531844	258.613120033314
ARF4	<a href='https://www.ncbi.nlm.nih.gov/gene/?term=378' target="_blank"> 378 </a>	ADP ribosylation factor 4	protein_coding	protein_coding	0.170873690029609	1.12574002170733	0.020372296682928	0.0401582128396783	Not regulated	317.20390139649	280.702302127588	281.445028466821	249.649730511304	263.697621489827	282.37974632921
ARF5	<a href='https://www.ncbi.nlm.nih.gov/gene/?term=381' target="_blank"> 381 </a>	ADP ribosylation factor 5	protein_coding	protein_coding	0.322532711726106	1.25052397035866	5.14296847068659e-07	2.61509281592423e-06	Not regulated	89.4341712664853	83.86580043771	84.9164022437931	72.3545084483689	69.3728613826421	68.4252248723658
ARF6	<a href='https://www.ncbi.nlm.nih.gov/gene/?term=382' target="_blank"> 382 </a>	ADP ribosylation factor 6	protein_coding	protein_coding	-0.263203780001968	-1.20014088974271	6.16522319519569e-05	0.000214799724457813	Not regulated	110.905134878666	112.176408669045	107.557739108152	125.419953385261	137.467431111843	141.391285251859
ARFGAP1	<a href='https://www.ncbi.nlm.nih.gov/gene/?term=55738' target="_blank"> 55738 </a>	ADP ribosylation factor GTPase activating protein 1	protein_coding	protein_coding	0.108186688116071	1.07787261525963	0.234436412710047	0.322636928410396	Not regulated	100.000590366968	77.4696548999346	94.8020563676682	90.7817201859285	80.6594038446228	85.8015491699312
ARFGAP2	<a href='https://www.ncbi.nlm.nih.gov/gene/?term=84364' target="_blank"> 84364 </a>	ADP ribosylation factor GTPase activating protein 2	protein_coding	protein_coding	0.0093732887835179	1.00651822042695	0.894890526008336	0.921704663864089	Not regulated	68.8884033107428	76.9035472474899	65.7250220006371	72.3955490090316	69.4172773539221	72.0924354510313
ARFGAP3	<a href='https://www.ncbi.nlm.nih.gov/gene/?term=26286' target="_blank"> 26286 </a>	ADP ribosylation factor GTPase activating protein 3	protein_coding	protein_coding	-0.109432439879618	-1.07880374870804	0.0992853054050164	0.157847605136874	Not regulated	48.0138083925932	47.2482156078859	48.1527023453269	52.6550393302651	52.0999343115323	52.7699668603802
ARFGEF1	<a href='https://www.ncbi.nlm.nih.gov/gene/?term=10565' target="_blank"> 10565 </a>	ADP ribosylation factor guanine nucleotide exchange factor 1	protein_coding	protein_coding	-0.275381350048214	-1.21031397130249	9.37827770113619e-05	0.000316162285836654	Not regulated	76.796734022308	88.5740742363502	85.8730784493294	105.227997539205	98.9143680407352	105.38887465532
ARFGEF2	<a href='https://www.ncbi.nlm.nih.gov/gene/?term=10564' target="_blank"> 10564 </a>	ADP ribosylation factor guanine nucleotide exchange factor 2	protein_coding	protein_coding	-0.151790447783653	-1.11094735124602	0.043701499353031	0.0782668956113202	Not regulated	78.4450954019833	94.5399779582676	82.0919296369717	90.7817201859285	100.424511064258	97.3323911651861
ARFGEF3	<a href='https://www.ncbi.nlm.nih.gov/gene/?term=57221' target="_blank"> 57221 </a>	ARFGEF family member 3	protein_coding	protein_coding	-0.22607351554228	-1.16964726435533	0.0409747365296711	0.0740686833008505	Not regulated	16.9485362371742	19.5960341230863	16.0812714549673	18.3040900555715	22.60772938156	21.8532114669895
ARFIP1	<a href='https://www.ncbi.nlm.nih.gov/gene/?term=27236' target="_blank"> 27236 </a>	ADP ribosylation factor interacting protein 1	protein_coding	protein_coding	0.0968439921943519	1.06943143719808	0.294063070516148	0.388213917214068	Not regulated	26.3315163984028	28.0876489097571	25.3291414418181	23.4752006990737	27.8488139926093	24.6226276667232
ARFIP2	<a href='https://www.ncbi.nlm.nih.gov/gene/?term=23647' target="_blank"> 23647 </a>	ADP ribosylation factor interacting protein 2	protein_coding	protein_coding	-0.197369267623392	-1.14660562969391	0.0210346188366288	0.0413718331984603	Not regulated	80.3470508400702	65.0152865461509	77.9918887561018	92.8747887797271	82.1251308968654	85.7511961481179
ARFRP1	<a href='https://www.ncbi.nlm.nih.gov/gene/?term=10139' target="_blank"> 10139 </a>	ADP ribosylation factor related protein 1	protein_coding	protein_coding	0.146676367611602	1.10701622534956	0.0702427441614066	0.11796932101628	Not regulated	38.6308282313646	35.8825158164959	34.7136794580313	34.1047059107173	31.2688437811754	35.1464092257113
ARG2	<a href='https://www.ncbi.nlm.nih.gov/gene/?term=384' target="_blank"> 384 </a>	arginase 2	protein_coding	protein_coding	-0.0261888382405552	-1.01831848149104	0.813733639416908	0.860774324353002	Not regulated	35.2918397956121	25.3877508750207	33.3014431546206	32.4630834842086	33.8449701154199	31.1685205024574
ARGLU1	<a href='https://www.ncbi.nlm.nih.gov/gene/?term=55082' target="_blank"> 55082 </a>	arginine and glutamate rich 1	protein_coding	protein_coding	0.500247751074773	1.41445644323582	1.64694667049388e-05	6.4486904053334e-05	Not regulated	125.782652972146	84.1758532442797	100.405445571524	79.9470121709714	68.5782596564414	74.9252964582498
ARHGAP1	<a href='https://www.ncbi.nlm.nih.gov/gene/?term=392' target="_blank"> 392 </a>	Rho GTPase activating protein 1	protein_coding	protein_coding	0.342068624338202	1.26757281494061	8.38682422664592e-08	4.80229468172346e-07	Not regulated	83.0097884533918	81.5630486945349	82.4563777152712	65.0903292110681	64.358742384834	69.0843459279024
ARHGAP10	<a href='https://www.ncbi.nlm.nih.gov/gene/?term=79658' target="_blank"> 79658 </a>	Rho GTPase activating protein 10	retained_intron	protein_coding	-0.816759554545131	-1.76144515413669	1.97766655353923e-20	4.29558518735273e-19	Not regulated	18.0051781472225	19.2041134406246	17.1290596800784	31.4370694676407	31.9794993216566	34.1393487894445
ARHGAP11A	<a href='https://www.ncbi.nlm.nih.gov/gene/?term=9824' target="_blank"> 9824 </a>	Rho GTPase activating protein 11A	protein_coding	protein_coding	-0.953917329504866	-1.93712537252507	2.88003424302977e-09	2.04644499981274e-08	Not regulated	22.547470390138	37.1397102723481	21.46234733106	45.8714450583247	58.639741922811	55.4698958900115
ARHGAP12	<a href='https://www.ncbi.nlm.nih.gov/gene/?term=94134' target="_blank"> 94134 </a>	Rho GTPase activating protein 12	protein_coding	protein_coding	-0.112134348789057	-1.08082604764057	0.220639430672993	0.306964503599269	Not regulated	23.3729190502677	23.1233202652419	20.0446443064748	24.747458079618	24.1178724050827	24.3708625576565
ARHGAP17	<a href='https://www.ncbi.nlm.nih.gov/gene/?term=55114' target="_blank"> 55114 </a>	Rho GTPase activating protein 17	protein_coding	protein_coding	-0.356754770555197	-1.2805421761443	2.55611560458354e-08	1.57301615063998e-07	Not regulated	103.001453391505	99.1123859203211	100.633225620461	136.090499157567	127.207341746145	131.371033911004
ARHGAP18	<a href='https://www.ncbi.nlm.nih.gov/gene/?term=93663' target="_blank"> 93663 </a>	Rho GTPase activating protein 18	protein_coding	protein_coding	0.00956272477462163	1.00665039201554	0.912295381250236	0.934918476522254	Not regulated	157.777770008407	128.114516422489	143.956990928319	152.588804543979	130.716203477271	151.562595658153
ARHGAP19	<a href='https://www.ncbi.nlm.nih.gov/gene/?term=84986' target="_blank"> 84986 </a>	Rho GTPase activating protein 19	nonsense_mediated_decay	protein_coding	-0.78485977407889	-1.72292484781106	3.95453630687389e-15	5.39361602101934e-14	Not regulated	13.0178283317946	14.4139717660924	12.1634546132472	21.997740515216	23.6737126922819	23.8673323395231
ARHGAP21	<a href='https://www.ncbi.nlm.nih.gov/gene/?term=57584' target="_blank"> 57584 </a>	Rho GTPase activating protein 21	protein_coding	protein_coding	0.0237042902396492	1.01656628595138	0.723635994857878	0.788291002790189	Not regulated	135.841038642277	149.865243364265	152.43541990986	142.878197485574	145.638193188527	150.400951444919
ARHGAP22	<a href='https://www.ncbi.nlm.nih.gov/gene/?term=58504' target="_blank"> 58504 </a>	Rho GTPase activating protein 22	protein_coding	protein_coding	0.100676625768823	1.0722762435167	0.197215077668591	0.280602342617052	Not regulated	35.0805114136025	38.5388671087364	38.2214922116644	33.571178622102	36.9540881050254	35.700292465658
ARHGAP23	<a href='https://www.ncbi.nlm.nih.gov/gene/?term=57636' target="_blank"> 57636 </a>	Rho GTPase activating protein 23	protein_coding	protein_coding	0.168924336169659	1.12421996120049	0.0160844640548696	0.0326482664425002	Not regulated	154.785360119151	175.161110612619	178.758137925142	148.767517940674	157.196117235029	154.827989122748
ARHGAP24	<a href='https://www.ncbi.nlm.nih.gov/gene/?term=83478' target="_blank"> 83478 </a>	Rho GTPase activating protein 24	protein_coding	protein_coding	0.127900804011079	1.09270260510597	0.08013226206844	0.132085356985833	Not regulated	90.5753445293374	93.5819496233612	104.049926354519	86.0210151490535	87.5882953643151	95.1168582053991
ARHGAP26	<a href='https://www.ncbi.nlm.nih.gov/gene/?term=23092' target="_blank"> 23092 </a>	Rho GTPase activating protein 26	protein_coding	protein_coding	0.0996436489019647	1.07150876315458	0.270379323911274	0.362586954306878	Not regulated	23.0347936390522	22.3394789003184	25.0558053830935	22.5312678038313	22.2524016113194	22.1049765760562
ARHGAP27	<a href='https://www.ncbi.nlm.nih.gov/gene/?term=201176' target="_blank"> 201176 </a>	Rho GTPase activating protein 27	protein_coding	protein_coding	0.987143171759597	1.98225583405537	7.46613686431675e-30	3.1807472648985e-28	Not regulated	43.4913810175867	43.1983685557814	40.544848710824	23.1879167744347	22.5188974389999	19.4866194417626
ARHGAP27P1-BPTFP1-KPNA2P3	<a href='https://www.ncbi.nlm.nih.gov/gene/?term=109286553' target="_blank"> 109286553 </a>	ARHGAP27P1-BPTFP1-KPNA2P3 readthrough, transcribed pseudogene	NA	NA	0.404729996071203	1.32384112708328	0.0232855530538418	0.0451948623388022	Not regulated	8.30013353181115	5.41677929904602	6.85162387203138	5.23923797420237	4.83823175153897	5.77599513220822
ARHGAP29	<a href='https://www.ncbi.nlm.nih.gov/gene/?term=9411' target="_blank"> 9411 </a>	Rho GTPase activating protein 29	retained_intron	protein_coding	-0.00281383260648932	-1.00195230340528	0.964122914315708	0.973693543813909	Not regulated	380.898275734199	395.360875118891	377.750433157475	384.796296773628	399.299581807907	393.206747340372
ARHGAP31	<a href='https://www.ncbi.nlm.nih.gov/gene/?term=57514' target="_blank"> 57514 </a>	Rho GTPase activating protein 31	protein_coding	protein_coding	0.087802421605142	1.06275011979869	0.177647168742617	0.257678304181154	Not regulated	130.26281467075	136.91095840663	134.208004833806	128.169670949663	121.699761307416	134.744686372498
ARHGAP32	<a href='https://www.ncbi.nlm.nih.gov/gene/?term=9743' target="_blank"> 9743 </a>	Rho GTPase activating protein 32	protein_coding	protein_coding	-0.244547278742146	-1.18472094425375	0.0853837040709724	0.139388044195755	Not regulated	6.93157092991663	8.09969410420902	7.74452166386525	10.3011807263418	8.48345051449502	8.61036673008113
ARHGAP35	<a href='https://www.ncbi.nlm.nih.gov/gene/?term=2909' target="_blank"> 2909 </a>	Rho GTPase activating protein 35	protein_coding	protein_coding	-0.015672422196347	-1.01092251509647	0.830296989499149	0.873272041000248	Not regulated	120.499443421904	133.949779916919	141.542522409584	138.511892236668	130.494123620871	138.571516030311
ARHGAP39	<a href='https://www.ncbi.nlm.nih.gov/gene/?term=80728' target="_blank"> 80728 </a>	Rho GTPase activating protein 39	protein_coding	protein_coding	0.631114951820408	1.54876145382658	3.84323161891601e-05	0.000139402424993817	Not regulated	7.14289931192628	7.75132016424304	8.88342190855132	5.21215120416498	4.97458878336881	5.43812635584071
ARHGAP4	<a href='https://www.ncbi.nlm.nih.gov/gene/?term=393' target="_blank"> 393 </a>	Rho GTPase activating protein 4	protein_coding	protein_coding	0.716373259596605	1.64304644179753	6.68732158815175e-13	7.40842433771751e-12	Not regulated	38.9266879661782	31.8326687643913	39.1180344842813	23.8027043731622	22.1942166889425	22.0546235542429
ARHGAP42	<a href='https://www.ncbi.nlm.nih.gov/gene/?term=143872' target="_blank"> 143872 </a>	Rho GTPase activating protein 42	protein_coding	protein_coding	0.501728896632376	1.41590934326806	2.67004153609946e-05	0.000100413218504845	Not regulated	13.6940791542255	13.281756461203	11.9812305740974	8.61851773917043	9.68268173905715	9.76848623178795
ARHGAP45	<a href='https://www.ncbi.nlm.nih.gov/gene/?term=23526' target="_blank"> 23526 </a>	Rho GTPase activating protein 45	protein_coding	protein_coding	-0.7404142614371	-1.67065548893462	4.45420006342472e-13	5.02532142125035e-12	Not regulated	16.483613796753	14.1526913111179	17.2201716996533	28.4411085392624	26.8716626244476	26.0325122774967
ARHGAP5	<a href='https://www.ncbi.nlm.nih.gov/gene/?term=394' target="_blank"> 394 </a>	Rho GTPase activating protein 5	protein_coding	protein_coding	-0.579921886342127	-1.4947683133171	1.56015964606174e-15	2.22413456519965e-14	Not regulated	40.1942356014721	39.9759096110961	36.8092559082537	56.3897303505723	59.2948774991922	62.5384530921682
ARHGDIA	<a href='https://www.ncbi.nlm.nih.gov/gene/?term=396' target="_blank"> 396 </a>	Rho GDP dissociation inhibitor alpha	processed_transcript	protein_coding	0.132332610725735	1.09606443298827	0.0319062321770067	0.059540051276009	Not regulated	527.602438525301	544.943935591783	543.346528734829	485.14046759397	502.47788309153	513.751881561507
ARHGDIB	<a href='https://www.ncbi.nlm.nih.gov/gene/?term=397' target="_blank"> 397 </a>	Rho GDP dissociation inhibitor beta	protein_coding	protein_coding	0.296406244981608	1.22808144769417	1.3908235521241e-05	5.52225515442148e-05	Not regulated	263.103835602018	298.730653520827	274.702739018279	221.126540850716	233.317097134253	239.176853613365
ARHGEF1	<a href='https://www.ncbi.nlm.nih.gov/gene/?term=9138' target="_blank"> 9138 </a>	Rho guanine nucleotide exchange factor 1	protein_coding	protein_coding	-0.112583840772897	-1.08116284670127	0.208229117733332	0.292901014374993	Not regulated	77.0080624043177	58.962289339242	66.5573302994537	76.9920918032559	70.8434741917254	75.1770615673165
ARHGEF10	<a href='https://www.ncbi.nlm.nih.gov/gene/?term=9639' target="_blank"> 9639 </a>	Rho guanine nucleotide exchange factor 10	protein_coding	protein_coding	-0.55785310256799	-1.47207696539211	2.08812683717712e-14	2.66362907761992e-13	Not regulated	58.3951038304355	66.2110800950841	64.4002532360183	100.661414354264	89.8392967887895	92.5664776505535
ARHGEF11	<a href='https://www.ncbi.nlm.nih.gov/gene/?term=9826' target="_blank"> 9826 </a>	Rho guanine nucleotide exchange factor 11	protein_coding	protein_coding	0.00258823642517523	1.00179563901316	0.972025744388694	0.979229778833828	Not regulated	41.8430196379114	43.6338359807389	44.6448895916938	45.1856572896507	42.0175088309544	45.0156015011259
ARHGEF12	<a href='https://www.ncbi.nlm.nih.gov/gene/?term=23365' target="_blank"> 23365 </a>	Rho guanine nucleotide exchange factor 12	protein_coding	protein_coding	-0.546662928512414	-1.4607030597905	3.03349933109302e-16	4.61041757841328e-15	Not regulated	258.792736609022	287.53914069942	266.958217354414	410.036241581199	407.338872609601	391.847215751411
ARHGEF15	<a href='https://www.ncbi.nlm.nih.gov/gene/?term=22899' target="_blank"> 22899 </a>	Rho guanine nucleotide exchange factor 15	protein_coding	protein_coding	0.605108211763248	1.52109284108413	8.06548229968027e-19	1.51351244378694e-17	Not regulated	67.2024254790698	67.1490769284425	66.6939983288161	46.9914419588102	42.6393324288755	44.8645424356859
ARHGEF17	<a href='https://www.ncbi.nlm.nih.gov/gene/?term=9828' target="_blank"> 9828 </a>	Rho guanine nucleotide exchange factor 17	protein_coding	protein_coding	0.691106289486663	1.61452109327149	1.42848477157661e-24	4.30653031955636e-23	Not regulated	198.733210441878	201.31659055784	201.357563260497	135.269687944313	123.254320302218	120.494781199322
ARHGEF18	<a href='https://www.ncbi.nlm.nih.gov/gene/?term=23370' target="_blank"> 23370 </a>	Rho/Rac guanine nucleotide exchange factor 18	protein_coding	protein_coding	0.0531248645904363	1.03750972866835	0.463080960636902	0.558247057758939	Not regulated	43.1532556063712	42.1967934783792	44.052661464457	40.79431729874	42.2840046586349	44.0085410648591
ARHGEF19	<a href='https://www.ncbi.nlm.nih.gov/gene/?term=128272' target="_blank"> 128272 </a>	Rho guanine nucleotide exchange factor 19	processed_transcript	protein_coding	-0.0301253312558369	-1.02110082795321	0.840311849958602	0.880615533521057	Not regulated	7.56555607594559	6.96747879931958	6.87895747790384	8.49539605718228	6.61797972073172	7.09977607568093
ARHGEF2	<a href='https://www.ncbi.nlm.nih.gov/gene/?term=9181' target="_blank"> 9181 </a>	Rho/Rac guanine nucleotide exchange factor 2	protein_coding	protein_coding	0.0984361868696931	1.07061234025279	0.136820463422427	0.206776742008363	Not regulated	98.6480887221062	104.468635247298	105.963278765592	100.63145474498	92.9182119179245	100.353572473986
ARHGEF25	<a href='https://www.ncbi.nlm.nih.gov/gene/?term=115557' target="_blank"> 115557 </a>	Rho guanine nucleotide exchange factor 25	protein_coding	protein_coding	0.182267810775096	1.13466609604586	0.192461997992386	0.275116684265836	Not regulated	8.46581498330672	8.01260061921752	8.92897791833876	7.71562540459067	6.75122763457196	8.35860162101443
ARHGEF26	<a href='https://www.ncbi.nlm.nih.gov/gene/?term=26084' target="_blank"> 26084 </a>	Rho guanine nucleotide exchange factor 26	protein_coding	protein_coding	0.264802258239041	1.20147135959702	0.0549284054154319	0.0951161370611858	Not regulated	7.69235310515138	8.18678758920051	7.33451757577827	6.81273307001091	6.4403158356114	6.39483377029417
ARHGEF28	<a href='https://www.ncbi.nlm.nih.gov/gene/?term=64283' target="_blank"> 64283 </a>	Rho guanine nucleotide exchange factor 28	protein_coding	protein_coding	0.0585366520285137	1.04140890772206	0.363722149391908	0.46091490756551	Not regulated	149.282369051619	144.48809160089	153.842645052194	150.618857632169	144.529570545376	142.398345688125
ARHGEF3	<a href='https://www.ncbi.nlm.nih.gov/gene/?term=50650' target="_blank"> 50650 </a>	Rho guanine nucleotide exchange factor 3	protein_coding	protein_coding	1.34629482438088	2.542582919349	3.021406850587e-44	2.82527145672686e-42	Up in trim47	33.2630873283194	38.5824138512322	38.9959443780509	14.6514801565897	15.1458462065068	14.5520233040552
ARHGEF35-AS1	<a href='https://www.ncbi.nlm.nih.gov/gene/?term=101928605' target="_blank"> 101928605 </a>	ARHGEF35 antisense RNA 1	NA	NA	-0.216757913412832	-1.16211908567304	0.131678466736503	0.20036662720142	Not regulated	9.10529466726793	7.92507166680107	9.43464962697937	10.8548178896818	11.7151565848335	8.6672656447302
ARHGEF37	<a href='https://www.ncbi.nlm.nih.gov/gene/?term=389337' target="_blank"> 389337 </a>	Rho guanine nucleotide exchange factor 37	protein_coding	protein_coding	-0.0888814461287758	-1.06354527216993	0.517202175327616	0.609897275041672	Not regulated	8.83352636800351	8.83998872663672	7.65340964429037	10.1370184836909	9.06085814113604	8.15718953376107
ARHGEF6	<a href='https://www.ncbi.nlm.nih.gov/gene/?term=9459' target="_blank"> 9459 </a>	Rac/Cdc42 guanine nucleotide exchange factor 6	protein_coding	protein_coding	1.04719869793826	2.06651337028235	1.65620800058763e-12	1.75886420389643e-11	Up in trim47	8.49540095678807	9.49318986407293	8.56452984003922	4.63758335488695	4.08626935776724	4.33035987594723
ARHGEF7	<a href='https://www.ncbi.nlm.nih.gov/gene/?term=8874' target="_blank"> 8874 </a>	Rho guanine nucleotide exchange factor 7	processed_transcript	protein_coding	0.658323657211835	1.57824770937175	1.81759994333536e-24	5.43506714763208e-23	Not regulated	140.913765124037	136.998051891621	140.130286106174	93.5724783109933	87.543879393035	88.4702593260383
ARHGEF9	<a href='https://www.ncbi.nlm.nih.gov/gene/?term=23229' target="_blank"> 23229 </a>	Cdc42 guanine nucleotide exchange factor 9	protein_coding	protein_coding	1.02044292967158	2.02854165762224	3.606550277307e-13	4.11527153669136e-12	Up in trim47	13.9476732126371	13.1946629762115	13.074574808996	6.85377363067363	7.86162691657392	5.38777333402737
ARID1A	<a href='https://www.ncbi.nlm.nih.gov/gene/?term=8289' target="_blank"> 8289 </a>	AT-rich interaction domain 1A	protein_coding	protein_coding	-0.0360926005881419	-1.02533304763599	0.640332300216661	0.718104136659278	Not regulated	96.7461332840193	120.62447671322	105.416606648142	109.208931923488	114.904117701563	112.790768861881
ARID1B	<a href='https://www.ncbi.nlm.nih.gov/gene/?term=57492' target="_blank"> 57492 </a>	AT-rich interaction domain 1B	protein_coding	protein_coding	0.168849449165702	1.12416160702494	0.0147917752774877	0.0303312485433561	Not regulated	71.7671185304783	83.087184681886	77.7185526973772	69.4406286413161	71.1099700194059	70.0410533423558
ARID2	<a href='https://www.ncbi.nlm.nih.gov/gene/?term=196528' target="_blank"> 196528 </a>	AT-rich interaction domain 2	protein_coding	protein_coding	0.0277683891097564	1.01943400948053	0.764398608551711	0.821903551623424	Not regulated	25.6552655759719	29.6988783820997	28.3358380877893	27.5382162046827	30.0251965853332	25.9318062338701
ARID3A	<a href='https://www.ncbi.nlm.nih.gov/gene/?term=1820' target="_blank"> 1820 </a>	AT-rich interaction domain 3A	processed_transcript	protein_coding	0.0945863399579906	1.06775920844589	0.446942277793685	0.542645366766672	Not regulated	15.6805659451163	13.8914108561434	17.0379476605036	15.9237375371339	12.6141358435423	15.9115548930154
ARID3B	<a href='https://www.ncbi.nlm.nih.gov/gene/?term=10620' target="_blank"> 10620 </a>	AT-rich interaction domain 3B	protein_coding	protein_coding	0.266378461528471	1.20278473348345	0.0273455381237724	0.0519419293609407	Not regulated	12.1644843252397	11.1135641523397	12.2226774259709	10.6373029181694	9.375323217799	10.010180736492
ARID4A	<a href='https://www.ncbi.nlm.nih.gov/gene/?term=5926' target="_blank"> 5926 </a>	AT-rich interaction domain 4A	protein_coding	protein_coding	-0.100949841023524	-1.0724793286877	0.261671794333467	0.352710307680855	Not regulated	21.2596352301711	20.2927820030183	22.641336864359	22.9827139711212	23.3628008933214	23.7666262958964
ARID4B	<a href='https://www.ncbi.nlm.nih.gov/gene/?term=51742' target="_blank"> 51742 </a>	AT-rich interaction domain 4B	nonsense_mediated_decay	protein_coding	-0.418383738874444	-1.33642950468665	2.78647076770992e-07	1.48101726642154e-06	Not regulated	31.0525924524985	36.8318348029031	32.2982998191011	46.9659968111993	43.9682582895755	45.2965713628443
ARID5A	<a href='https://www.ncbi.nlm.nih.gov/gene/?term=10865' target="_blank"> 10865 </a>	AT-rich interaction domain 5A	retained_intron	protein_coding	-0.0876033780537772	-1.06260350602345	0.381423475954824	0.478906080301039	Not regulated	22.6121368750329	20.3798754880098	24.7369133145814	25.9376343388367	23.4072168646015	23.8673323395231
ARID5B	<a href='https://www.ncbi.nlm.nih.gov/gene/?term=84159' target="_blank"> 84159 </a>	AT-rich interaction domain 5B	protein_coding	protein_coding	-0.731291501320157	-1.66012457097269	1.97602369121185e-12	2.08246852042326e-11	Not regulated	12.2993118329618	14.9800794185371	13.8034709655951	22.1619027578668	24.6952800317237	22.5581537723763
ARIH1	<a href='https://www.ncbi.nlm.nih.gov/gene/?term=25820' target="_blank"> 25820 </a>	ariadne RBR E3 ubiquitin protein ligase 1	protein_coding	protein_coding	-0.0626501952268738	-1.04438250471304	0.325120216164972	0.421053575723509	Not regulated	79.9243940760509	81.4759552095434	84.4608421459187	83.7227437519413	90.0755897559995	87.7149639988382
ARIH2	<a href='https://www.ncbi.nlm.nih.gov/gene/?term=10425' target="_blank"> 10425 </a>	ariadne RBR E3 ubiquitin protein ligase 2	protein_coding	protein_coding	-0.0512075072541933	-1.03613178285619	0.429186710359178	0.525609061519484	Not regulated	64.9200789533655	63.1427766188337	65.3273180351928	65.9932215456479	68.0452680010805	70.0914063641692
ARL1	<a href='https://www.ncbi.nlm.nih.gov/gene/?term=400' target="_blank"> 400 </a>	ADP ribosylation factor like GTPase 1	protein_coding	protein_coding	-0.0710803476949856	-1.0505030478149	0.301164454387501	0.395899838090561	Not regulated	68.5549271239316	67.8893715508702	68.334014681164	67.5938034114938	77.8611976539779	73.7168239347297
ARL10	<a href='https://www.ncbi.nlm.nih.gov/gene/?term=285598' target="_blank"> 285598 </a>	ADP ribosylation factor like GTPase 10	protein_coding	protein_coding	0.290829077111779	1.2233430973174	8.48742449135183e-05	0.000288509679105287	Not regulated	83.3479138646073	77.9922158098836	84.5519541654936	72.8469951763215	62.7597674187511	68.9836398842757
ARL13B	<a href='https://www.ncbi.nlm.nih.gov/gene/?term=200894' target="_blank"> 200894 </a>	ADP ribosylation factor like GTPase 13B	processed_transcript	protein_coding	-0.424610091807327	-1.34220970310965	0.00122510262953638	0.00325651226555153	Not regulated	7.26969634113208	7.40294622427706	6.78784545832896	9.39828839176204	9.3717699400966	10.6244876026147
ARL14EP	<a href='https://www.ncbi.nlm.nih.gov/gene/?term=120534' target="_blank"> 120534 </a>	ADP ribosylation factor like GTPase 14 effector protein	protein_coding	protein_coding	0.0580374148685093	1.04104859589936	0.565317394121036	0.653574196011265	Not regulated	21.5132292885827	22.2959321578227	19.7713082477501	18.3861711768969	21.7194099559585	22.2056826196829
ARL15	<a href='https://www.ncbi.nlm.nih.gov/gene/?term=54622' target="_blank"> 54622 </a>	ADP ribosylation factor like GTPase 15	protein_coding	protein_coding	0.215113164704814	1.16079496333296	0.0395216448264843	0.0717475862151081	Not regulated	21.6822919941904	20.510515715497	17.8123998268901	16.785589311051	17.0113170002701	18.9327362018158
ARL16	<a href='https://www.ncbi.nlm.nih.gov/gene/?term=339231' target="_blank"> 339231 </a>	ADP ribosylation factor like GTPase 16	protein_coding	protein_coding	0.194787321116124	1.14455542035509	0.0874936506061683	0.141992196027131	Not regulated	20.118039310555	15.892819141248	16.2174839242317	15.0618857632169	16.0785816033885	15.3576716530687
ARL17A	<a href='https://www.ncbi.nlm.nih.gov/gene/?term=51326' target="_blank"> 51326 </a>	ADP ribosylation factor like GTPase 17A	protein_coding	protein_coding	0.0990511827420131	1.07106882101162	0.468979270125438	0.564001881914341	Not regulated	9.30436600312102	8.74200855602129	10.1220898146719	8.74081860994533	10.0859787582803	7.90038912251303
ARL17B	<a href='https://www.ncbi.nlm.nih.gov/gene/?term=100506084' target="_blank"> 100506084 </a>	ADP ribosylation factor like GTPase 17B	protein_coding	protein_coding	-0.0912840878781503	-1.06531795951965	0.602872351871346	0.686136516817785	Not regulated	6.30815220298815	5.46947085746587	4.74146949867703	5.18424362291433	5.61728788779155	7.21458096541534
ARL2	<a href='https://www.ncbi.nlm.nih.gov/gene/?term=402' target="_blank"> 402 </a>	ADP ribosylation factor like GTPase 2	protein_coding	protein_coding	-0.0375489339876972	-1.0263685961377	0.590891151781263	0.675986829316169	Not regulated	80.3893165164721	80.6050203596284	75.9532573181138	87.6014871401747	83.7814024658996	75.98270991633
ARL2BP	<a href='https://www.ncbi.nlm.nih.gov/gene/?term=23568' target="_blank"> 23568 </a>	ADP ribosylation factor like GTPase 2 binding protein	protein_coding	protein_coding	0.371998798244786	1.29414457646872	2.37026619334973e-08	1.46436266390934e-07	Not regulated	94.2101926999035	96.0641139456188	92.7064799174458	68.4146146247481	76.0401428314946	78.3996549633703
ARL3	<a href='https://www.ncbi.nlm.nih.gov/gene/?term=403' target="_blank"> 403 </a>	ADP ribosylation factor like GTPase 3	protein_coding	protein_coding	0.179485644588709	1.13248005698944	0.0479827247815671	0.0847513022634562	Not regulated	22.7389339042387	21.5991842778907	22.1857767664846	20.109874724731	20.5201787313963	19.1341482890692
ARL4A	<a href='https://www.ncbi.nlm.nih.gov/gene/?term=10124' target="_blank"> 10124 </a>	ADP ribosylation factor like GTPase 4A	protein_coding	protein_coding	0.407049664338764	1.32597140567605	1.49198472026821e-06	7.03528179634161e-06	Not regulated	41.8548540273039	47.974575272715	39.9189091363445	34.605811156409	33.2955445506854	31.6030670807065
ARL4C	<a href='https://www.ncbi.nlm.nih.gov/gene/?term=10123' target="_blank"> 10123 </a>	ADP ribosylation factor like GTPase 4C	protein_coding	protein_coding	-0.287781715436217	-1.22076179337076	0.00439441525679552	0.0102707006870328	Not regulated	17.7515840888109	16.1122947234265	18.1768479051896	22.2029433185295	22.60772938156	19.7887375726426
ARL4D	<a href='https://www.ncbi.nlm.nih.gov/gene/?term=379' target="_blank"> 379 </a>	ADP ribosylation factor like GTPase 4D	protein_coding	protein_coding	-0.0463130789402028	-1.0326226003784	0.746595656476019	0.807924188168704	Not regulated	8.19954122197455	7.92550713422603	6.42339738002941	8.16707157188055	7.59513108889345	7.95577744650771
ARL5A	<a href='https://www.ncbi.nlm.nih.gov/gene/?term=26225' target="_blank"> 26225 </a>	ADP ribosylation factor like GTPase 5A	processed_transcript	protein_coding	0.320836589190523	1.24905464004211	6.28992625533137e-06	2.65606759668298e-05	Not regulated	53.0375066897267	52.7372824994749	51.1735213543322	40.8324850201564	41.9659863042695	45.2819689865185
ARL5B	<a href='https://www.ncbi.nlm.nih.gov/gene/?term=221079' target="_blank"> 221079 </a>	ADP ribosylation factor like GTPase 5B	protein_coding	protein_coding	-0.706857879892884	-1.63224529165064	1.40802939077065e-14	1.83209862001927e-13	Not regulated	30.2622243037824	29.1763174721508	25.5569214907553	42.2717774825978	47.1253455281635	52.1153775768068
ARL6	<a href='https://www.ncbi.nlm.nih.gov/gene/?term=84100' target="_blank"> 84100 </a>	ADP ribosylation factor like GTPase 6	nonsense_mediated_decay	protein_coding	0.793979466857667	1.73385044984507	5.39699174417196e-05	0.000190561302096619	Not regulated	8.74899501519965	5.83526349443015	7.65340964429037	3.73469102030719	3.90860547264692	5.48847937765405
ARL6IP1	<a href='https://www.ncbi.nlm.nih.gov/gene/?term=23204' target="_blank"> 23204 </a>	ADP ribosylation factor like GTPase 6 interacting protein 1	protein_coding	protein_coding	-0.0698204866849908	-1.04958607639614	0.387560687222665	0.485121341215529	Not regulated	179.312554791955	194.600811930146	156.184679515366	175.85264635564	188.431649037744	202.24542976437
ARL6IP4	<a href='https://www.ncbi.nlm.nih.gov/gene/?term=51329' target="_blank"> 51329 </a>	ADP ribosylation factor like GTPase 6 interacting protein 4	protein_coding	protein_coding	-0.173974695775913	-1.12816234982125	0.00544607984280947	0.0124449724797161	Not regulated	108.946120777437	107.131518550913	104.098215724894	121.168972111817	126.988815167447	119.600511531918
ARL6IP5	<a href='https://www.ncbi.nlm.nih.gov/gene/?term=10550' target="_blank"> 10550 </a>	ADP ribosylation factor like GTPase 6 interacting protein 5	protein_coding	protein_coding	0.0428237079474688	1.03012806805006	0.578831175374742	0.665016991783101	Not regulated	157.016987833172	145.09774599583	139.401389949575	131.411875242018	145.684385798658	159.669432170101
ARL6IP6	<a href='https://www.ncbi.nlm.nih.gov/gene/?term=151188' target="_blank"> 151188 </a>	ADP ribosylation factor like GTPase 6 interacting protein 6	processed_transcript	protein_coding	0.0806117092018779	1.05746631600494	0.407850367953961	0.505756457631379	Not regulated	21.978151729004	19.3347536681118	22.0491087371222	19.4942663147903	21.0087544154772	20.5440328998427
ARL8A	<a href='https://www.ncbi.nlm.nih.gov/gene/?term=127829' target="_blank"> 127829 </a>	ADP ribosylation factor like GTPase 8A	protein_coding	protein_coding	0.146767990231331	1.1070865319248	0.100449952661769	0.1593393872441	Not regulated	40.236923934638	36.0567027864788	44.6904456014812	38.4960459016279	35.9325207655836	36.8080589455515
ARL8B	<a href='https://www.ncbi.nlm.nih.gov/gene/?term=55207' target="_blank"> 55207 </a>	ADP ribosylation factor like GTPase 8B	protein_coding	protein_coding	-0.0673912683146358	-1.04782026426515	0.352649905286291	0.449478925139071	Not regulated	81.2768957209127	86.5709240815458	72.661835610971	80.152214974285	87.5882953643151	88.9737895441717
ARMC1	<a href='https://www.ncbi.nlm.nih.gov/gene/?term=55156' target="_blank"> 55156 </a>	armadillo repeat containing 1	protein_coding	protein_coding	-0.55077729222138	-1.46487472551623	4.22537840646719e-07	2.17558680993742e-06	Not regulated	25.61299989957	29.0892239871593	21.2746565707357	33.6122191827647	41.1736053766329	38.6207677308317
ARMC10	<a href='https://www.ncbi.nlm.nih.gov/gene/?term=83787' target="_blank"> 83787 </a>	armadillo repeat containing 10	protein_coding	protein_coding	-0.176821373748098	-1.1303905999583	0.0248168604869455	0.0477387096605574	Not regulated	31.699679958212	32.5964786277667	29.3950153153474	34.1194805125559	37.8854910227687	35.8871021765855
ARMC4	<a href='https://www.ncbi.nlm.nih.gov/gene/?term=55130' target="_blank"> 55130 </a>	armadillo repeat containing 4	processed_transcript	protein_coding	-0.75936397532277	-1.69274419917601	2.80963855522712e-06	1.25869069502136e-05	Not regulated	5.14077422076683	6.14009069190038	4.51004496895682	8.5741939336547	10.4821692220986	8.15718953376107
ARMC5	<a href='https://www.ncbi.nlm.nih.gov/gene/?term=79798' target="_blank"> 79798 </a>	armadillo repeat containing 5	protein_coding	protein_coding	0.543172830810928	1.45717366875206	4.10075048905007e-08	2.44054373765796e-07	Not regulated	27.6840180432646	24.3426290551228	26.240261637567	19.7405096787666	17.0113170002701	17.8753227437357
ARMC6	<a href='https://www.ncbi.nlm.nih.gov/gene/?term=93436' target="_blank"> 93436 </a>	armadillo repeat containing 6	protein_coding	protein_coding	0.108886967107605	1.07839593775514	0.281237032638362	0.374146300715178	Not regulated	32.1641797418692	32.5294166443233	32.8003270469587	29.0156763885405	27.0049105382878	36.2038226837914
ARMC7	<a href='https://www.ncbi.nlm.nih.gov/gene/?term=79637' target="_blank"> 79637 </a>	armadillo repeat containing 7	protein_coding	protein_coding	0.464320897200291	1.37966776580747	3.68970379833691e-05	0.00013445241648233	Not regulated	18.7236946460553	15.5461870709818	16.4912755430542	12.7225738054421	11.7258164179408	13.041432649655
ARMC8	<a href='https://www.ncbi.nlm.nih.gov/gene/?term=25852' target="_blank"> 25852 </a>	armadillo repeat containing 8	protein_coding	protein_coding	-0.391909200914273	-1.31212867038012	4.82497968654218e-07	2.46476045654197e-06	Not regulated	29.9663645689688	33.095524296768	30.0214104499247	39.8503844034976	40.9959414915126	43.6057168903524
ARMC9	<a href='https://www.ncbi.nlm.nih.gov/gene/?term=80210' target="_blank"> 80210 </a>	armadillo repeat containing 9	protein_coding	protein_coding	0.474922550102816	1.38984360522823	1.70445075610823e-06	7.95891224836994e-06	Not regulated	24.3450296075121	23.2975072352249	24.0535731677697	19.2069823901512	16.2118295172287	17.0193213729089
ARMCX1	<a href='https://www.ncbi.nlm.nih.gov/gene/?term=51309' target="_blank"> 51309 </a>	armadillo repeat containing X-linked 1	protein_coding	protein_coding	-0.155739790189163	-1.11399270885545	0.06579009957336	0.11150967107411	Not regulated	24.0914355491005	24.1248953426441	25.0558053830935	26.471161627452	28.8703813320511	27.7948680409636
ARMCX2	<a href='https://www.ncbi.nlm.nih.gov/gene/?term=9823' target="_blank"> 9823 </a>	armadillo repeat containing X-linked 2	protein_coding	protein_coding	0.323655561596434	1.25149763229367	7.6183137202167e-06	3.16254603419379e-05	Not regulated	109.552633233804	112.524782609011	120.632313917148	86.7187046803196	91.8522286072027	100.504631539426
ARMCX3	<a href='https://www.ncbi.nlm.nih.gov/gene/?term=51566' target="_blank"> 51566 </a>	armadillo repeat containing X-linked 3	protein_coding	protein_coding	-0.136125294925245	-1.09894965481896	0.0461502169095045	0.0818947400095645	Not regulated	83.9396333342343	77.8615755823963	74.8940800905557	84.4204332832075	86.7443919099936	93.908385681879
ARMCX4	<a href='https://www.ncbi.nlm.nih.gov/gene/?term=100131755' target="_blank"> 100131755 </a>	armadillo repeat containing X-linked 4	nonsense_mediated_decay	protein_coding	-0.0299212281810687	-1.02095637949307	0.727709252243598	0.791477958526945	Not regulated	27.0922985736376	25.9538585274654	27.9258339997023	27.6202973260081	26.9604945670077	29.6579298480572
ARMCX5	<a href='https://www.ncbi.nlm.nih.gov/gene/?term=64860' target="_blank"> 64860 </a>	armadillo repeat containing X-linked 5	protein_coding	protein_coding	-0.150071932457923	-1.10962479633728	0.266051344744983	0.357434620469517	Not regulated	7.10443754640053	7.23877500506809	6.65892195063049	7.72834797839611	8.36263907261321	7.63402163712047
ARMCX6	<a href='https://www.ncbi.nlm.nih.gov/gene/?term=54470' target="_blank"> 54470 </a>	armadillo repeat containing X-linked 6	processed_transcript	protein_coding	0.487553909755509	1.40206565622377	1.50541540526402e-10	1.27775027551409e-09	Not regulated	50.2352923442787	51.2841277023918	48.1249131793565	37.4285809187907	33.684184299386	37.557311910134
ARMH3	<a href='https://www.ncbi.nlm.nih.gov/gene/?term=79591' target="_blank"> 79591 </a>	armadillo like helical domain containing 3	NA	NA	-0.191245107918133	-1.1417486690244	0.0585852055813881	0.10072127740496	Not regulated	22.0626830818078	23.0797735227461	18.632408003064	23.6393629417246	23.6737126922819	26.9388666701369
ARMT1	<a href='https://www.ncbi.nlm.nih.gov/gene/?term=79624' target="_blank"> 79624 </a>	acidic residue methyltransferase 1	protein_coding	protein_coding	-0.20171698602086	-1.15006626232861	0.016429034234437	0.0332864421121517	Not regulated	37.193795233699	32.6165101293148	34.577011428669	37.3469102030719	41.4845171755935	43.6057168903524
ARNT	<a href='https://www.ncbi.nlm.nih.gov/gene/?term=405' target="_blank"> 405 </a>	aryl hydrocarbon receptor nuclear translocator	protein_coding	protein_coding	-0.0283531382008448	-1.019847287351	0.710257384174006	0.777632464474696	Not regulated	43.4491153411847	39.9759096110961	44.2348855036068	45.6371034569406	43.7053157395974	43.1525396940323
ARNTL	<a href='https://www.ncbi.nlm.nih.gov/gene/?term=406' target="_blank"> 406 </a>	aryl hydrocarbon receptor nuclear translocator like	protein_coding	protein_coding	0.0739226425569015	1.05257471404161	0.530191479303219	0.62202368768014	Not regulated	12.0457177745502	10.7560453964496	12.0723425936723	10.5474240903181	11.5037365615404	11.7322540825082
ARNTL2	<a href='https://www.ncbi.nlm.nih.gov/gene/?term=56938' target="_blank"> 56938 </a>	aryl hydrocarbon receptor nuclear translocator like 2	protein_coding	protein_coding	-1.2254786494314	-2.33833016677259	1.77273074762019e-46	1.79452395130653e-44	Down in trim47	36.0103562944449	44.1563968906879	34.987015516756	87.3343130902604	97.3153930746523	89.4773197623051
ARPC1A	<a href='https://www.ncbi.nlm.nih.gov/gene/?term=10552' target="_blank"> 10552 </a>	actin related protein 2/3 complex subunit 1A	nonsense_mediated_decay	protein_coding	0.0172961457817569	1.01206092809775	0.774757632900923	0.830371609657969	Not regulated	172.118091354818	175.450696450216	170.002272843995	169.780695405591	174.303372733264	176.6968100265
ARPC1B	<a href='https://www.ncbi.nlm.nih.gov/gene/?term=10095' target="_blank"> 10095 </a>	actin related protein 2/3 complex subunit 1B	protein_coding	protein_coding	-0.0649812071770588	-1.04607131337776	0.363117985637233	0.460322133906391	Not regulated	200.000335420408	198.218239829268	176.707661924609	216.069522965856	201.445528622807	194.470419666173
ARPC2	<a href='https://www.ncbi.nlm.nih.gov/gene/?term=10109' target="_blank"> 10109 </a>	actin related protein 2/3 complex subunit 2	protein_coding	protein_coding	-0.0761424588781139	-1.05419551465557	0.231335103544066	0.319068941563153	Not regulated	399.283844969039	386.041872224801	388.957211565185	404.742009255709	429.680106163481	426.339035693549
ARPC3	<a href='https://www.ncbi.nlm.nih.gov/gene/?term=10094' target="_blank"> 10094 </a>	actin related protein 2/3 complex subunit 3	protein_coding	protein_coding	-0.0626504275696785	-1.04438267290852	0.304518904828934	0.399484198773328	Not regulated	203.320726958544	204.842134830296	201.399019229403	213.934593000181	221.548641383884	212.698213562602
ARPC4	<a href='https://www.ncbi.nlm.nih.gov/gene/?term=10093' target="_blank"> 10093 </a>	actin related protein 2/3 complex subunit 4	protein_coding	protein_coding	0.211107666635506	1.15757660234816	0.0017654680390678	0.00454295110612736	Not regulated	143.888423429205	145.016749054788	130.983094900953	125.790549648045	116.807342070915	126.678635808219
ARPC5	<a href='https://www.ncbi.nlm.nih.gov/gene/?term=10092' target="_blank"> 10092 </a>	actin related protein 2/3 complex subunit 5	protein_coding	protein_coding	-0.586186821527378	-1.50127349206063	1.69922428339445e-16	2.65569982195104e-15	Not regulated	137.955167775902	146.578335240686	121.862326181409	205.449046677558	205.557115084204	210.072807005254
ARPC5L	<a href='https://www.ncbi.nlm.nih.gov/gene/?term=81873' target="_blank"> 81873 </a>	actin related protein 2/3 complex subunit 5 like	protein_coding	protein_coding	0.121322973670197	1.087731872273	0.0874926810417144	0.141992196027131	Not regulated	55.8752242033524	55.1737227421119	52.9360833730084	53.4348099828567	48.013664953765	52.0146715331801
ARPIN	<a href='https://www.ncbi.nlm.nih.gov/gene/?term=348110' target="_blank"> 348110 </a>	actin related protein 2/3 complex inhibitor	protein_coding	protein_coding	-0.139327936019108	-1.10139192476155	0.14610413599819	0.2186212417418	Not regulated	27.058486032516	31.8344106340912	26.4274968377934	31.7961743734395	34.571615405562	29.2107950143548
ARPIN-AP3S2	<a href='https://www.ncbi.nlm.nih.gov/gene/?term=100526783' target="_blank"> 100526783 </a>	ARPIN-AP3S2 readthrough	NA	NA	0.136122613677358	1.09894761242357	0.227479445423404	0.31451042608361	Not regulated	13.9058301929992	17.6481883312515	15.5409771788882	15.1053887575194	14.5311291639905	13.9216034709522
ARPP19	<a href='https://www.ncbi.nlm.nih.gov/gene/?term=10776' target="_blank"> 10776 </a>	cAMP regulated phosphoprotein 19	protein_coding	protein_coding	0.266422192595956	1.20282119292641	4.56393710958945e-05	0.000163236570720292	Not regulated	227.135744983975	215.815478471799	207.548169430512	174.33537682794	187.835142543453	188.672772734585
ARRB1	<a href='https://www.ncbi.nlm.nih.gov/gene/?term=408' target="_blank"> 408 </a>	arrestin beta 1	protein_coding	protein_coding	0.749975927981972	1.68176476926895	6.59802924331684e-20	1.37623165729221e-18	Not regulated	198.512160954296	202.180993396381	207.541791589142	137.93732438739	109.407197095941	120.645336734544
ARRB2	<a href='https://www.ncbi.nlm.nih.gov/gene/?term=409' target="_blank"> 409 </a>	arrestin beta 2	protein_coding	protein_coding	-0.103991547036626	-1.07474287575977	0.275736225624719	0.368650613539701	Not regulated	17.709318412409	20.1185950330353	19.7713082477501	20.3561180887073	21.8082418985186	20.8461510307227
ARRDC1	<a href='https://www.ncbi.nlm.nih.gov/gene/?term=92714' target="_blank"> 92714 </a>	arrestin domain containing 1	protein_coding	protein_coding	-0.161735192679793	-1.11863175683134	0.102622871203439	0.162329522677956	Not regulated	18.1319751764283	16.2429349509138	17.1746156898659	20.4792397706955	18.3882121099526	19.8390905944559
ARRDC1-AS1	<a href='https://www.ncbi.nlm.nih.gov/gene/?term=85026' target="_blank"> 85026 </a>	ARRDC1 antisense RNA 1	antisense	antisense	-0.0416801175098087	-1.02931183329911	0.754499897218678	0.814355068562153	Not regulated	10.1860280128653	8.92708221162822	9.02008993791365	10.7936674542944	8.70553037089542	9.96989831904131
ARRDC2	<a href='https://www.ncbi.nlm.nih.gov/gene/?term=27106' target="_blank"> 27106 </a>	arrestin domain containing 2	protein_coding	protein_coding	0.521666680621011	1.43561278920466	3.57163189677448e-08	2.1453122672297e-07	Not regulated	28.4025345420974	28.958583759672	28.5636181367265	21.6283754692515	21.2308342718776	17.925675765549
ARRDC3	<a href='https://www.ncbi.nlm.nih.gov/gene/?term=57561' target="_blank"> 57561 </a>	arrestin domain containing 3	protein_coding	protein_coding	0.679198951616011	1.60125042292717	1.24650635743598e-11	1.2033203104067e-10	Not regulated	29.9663645689688	31.1794676269551	28.7002861660889	16.3341431437611	20.9643384441971	19.9397966380826
ARSA	<a href='https://www.ncbi.nlm.nih.gov/gene/?term=410' target="_blank"> 410 </a>	arylsulfatase A	processed_transcript	protein_coding	0.705556787461252	1.63077391717828	5.98304208408846e-11	5.29405664441315e-10	Not regulated	68.4281300947258	53.9108672097353	64.4161978394439	44.8983733650117	36.4655124209446	35.0960562038979
ARSB	<a href='https://www.ncbi.nlm.nih.gov/gene/?term=411' target="_blank"> 411 </a>	arylsulfatase B	protein_coding	protein_coding	0.0474061855684495	1.0334052982522	0.472553921659784	0.567188074795394	Not regulated	63.0603891916806	63.4911505587997	67.4228944854151	62.4226927679916	64.2254944709937	64.5022209428884
ARSD	<a href='https://www.ncbi.nlm.nih.gov/gene/?term=414' target="_blank"> 414 </a>	arylsulfatase D	protein_coding	protein_coding	-0.284392724554779	-1.21789750463017	0.00217636396050226	0.00548933597789952	Not regulated	21.4286979357789	24.5168160251058	21.5024366196729	28.1127840539607	29.4033729874121	26.0320087472786
ARSJ	<a href='https://www.ncbi.nlm.nih.gov/gene/?term=79642' target="_blank"> 79642 </a>	arylsulfatase family member J	protein_coding	protein_coding	0.0850694560791142	1.06073880759012	0.261520978917069	0.352552639294486	Not regulated	160.398241945327	149.495966987901	179.627346591886	153.778980803198	154.345500198273	162.036024195328
ARSK	<a href='https://www.ncbi.nlm.nih.gov/gene/?term=153642' target="_blank"> 153642 </a>	arylsulfatase family member K	protein_coding	protein_coding	-0.772360250472035	-1.70806188986058	5.49864802683788e-12	5.50064209683855e-11	Not regulated	12.1302491273541	10.7560453964496	12.4823466817593	20.8896453773226	18.5658759950729	22.1049765760562
ART4	<a href='https://www.ncbi.nlm.nih.gov/gene/?term=420' target="_blank"> 420 </a>	ADP-ribosyltransferase 4 (inactive) (Dombrock blood group)	protein_coding	protein_coding	-0.364097342478146	-1.28707608682429	0.000346449067783684	0.00103456536236134	Not regulated	22.6544025514348	27.3038075448336	20.5002044043492	29.9185687231202	31.8462514078164	30.5642842406973
ARV1	<a href='https://www.ncbi.nlm.nih.gov/gene/?term=64801' target="_blank"> 64801 </a>	ARV1 homolog, fatty acid homeostasis modulator	processed_transcript	protein_coding	0.303557871866217	1.23418432096598	0.00730925743239777	0.0161883473522836	Not regulated	12.172514803756	13.3688499461944	12.3001226426095	10.0959779230282	10.748665049779	10.372722493548
ARVCF	<a href='https://www.ncbi.nlm.nih.gov/gene/?term=421' target="_blank"> 421 </a>	ARVCF delta catenin family member	protein_coding	protein_coding	0.952876238863372	1.93572799085284	8.62250374296319e-20	1.77833095887581e-18	Not regulated	104.607549094778	85.5258022616479	91.1575755846728	57.86719053443	45.9705302748814	43.9078350212324
ASAH1	<a href='https://www.ncbi.nlm.nih.gov/gene/?term=427' target="_blank"> 427 </a>	N-acylsphingosine amidohydrolase 1	nonsense_mediated_decay	protein_coding	0.694139577885746	1.61791921962946	2.47158220695297e-09	1.77490585267798e-08	Not regulated	19.1886170864765	18.5944590456841	16.0812714549673	10.4653429689927	10.7930810210591	12.739314518775
ASAP1	<a href='https://www.ncbi.nlm.nih.gov/gene/?term=50807' target="_blank"> 50807 </a>	ArfGAP with SH3 domain, ankyrin repeat and PH domain 1	protein_coding	protein_coding	-0.478573088402586	-1.39336486349914	8.23486928479729e-15	1.08949097947786e-13	Not regulated	153.339873986205	155.069950027356	148.284811858126	208.691250969913	218.615410640547	220.747647629682
ASAP2	<a href='https://www.ncbi.nlm.nih.gov/gene/?term=8853' target="_blank"> 8853 </a>	ArfGAP with SH3 domain, ankyrin repeat and PH domain 2	protein_coding	protein_coding	0.0475296332442171	1.0334937278487	0.476369735591279	0.570774640299075	Not regulated	104.227158007161	119.100340725869	111.247775900935	110.193905379393	110.107192803315	109.215704313134
ASAP3	<a href='https://www.ncbi.nlm.nih.gov/gene/?term=55616' target="_blank"> 55616 </a>	ArfGAP with SH3 domain, ankyrin repeat and PH domain 3	protein_coding	protein_coding	-0.120303864780327	-1.08696377800672	0.180144137778294	0.26055985970724	Not regulated	19.5690081740939	19.2912069256161	19.9079762771124	21.7514971512397	21.7194099559585	21.5510933361095
ASB1	<a href='https://www.ncbi.nlm.nih.gov/gene/?term=51665' target="_blank"> 51665 </a>	ankyrin repeat and SOCS box containing 1	processed_transcript	protein_coding	0.14882236450985	1.10866412811298	0.0915344571681754	0.147293452004324	Not regulated	30.3467556565862	32.747150356802	31.0691986750359	29.2619197525168	31.0023479534949	26.0828652993101
ASB13	<a href='https://www.ncbi.nlm.nih.gov/gene/?term=79754' target="_blank"> 79754 </a>	ankyrin repeat and SOCS box containing 13	processed_transcript	protein_coding	0.769925975538348	1.70518228864911	1.10627400512155e-08	7.10927627985511e-08	Not regulated	11.4117326285213	10.8866856239368	11.7534505251602	7.30521979796351	5.8184922376903	7.20048211930761
ASB3	<a href='https://www.ncbi.nlm.nih.gov/gene/?term=51130' target="_blank"> 51130 </a>	ankyrin repeat and SOCS box containing 3	protein_coding	protein_coding	0.0610408715668719	1.04321814749318	0.576872901044317	0.66352711249067	Not regulated	16.6526765023607	17.3316035133075	16.7646116017789	18.5913739802105	14.8793503788263	15.9619079148288
ASB6	<a href='https://www.ncbi.nlm.nih.gov/gene/?term=140459' target="_blank"> 140459 </a>	ankyrin repeat and SOCS box containing 6	protein_coding	protein_coding	-0.134335615937254	-1.09758724096392	0.125699620912889	0.192688193547211	Not regulated	39.8565328470206	33.443898236734	36.3536958103792	41.9434529972961	37.6203276742266	43.0518336504056
ASB7	<a href='https://www.ncbi.nlm.nih.gov/gene/?term=140460' target="_blank"> 140460 </a>	ankyrin repeat and SOCS box containing 7	protein_coding	protein_coding	-0.0155720800121813	-1.01085220595782	0.877920698647214	0.90863680601007	Not regulated	15.6805659451163	16.3300284359053	17.1290596800784	16.3751837044238	16.0785816033885	18.1774408746157
ASB8	<a href='https://www.ncbi.nlm.nih.gov/gene/?term=140461' target="_blank"> 140461 </a>	ankyrin repeat and SOCS box containing 8	protein_coding	protein_coding	-0.0954479681807017	-1.06839710226911	0.310181322739479	0.405322206905189	Not regulated	22.4008084930233	20.4669689730013	20.272424355412	22.4491866825058	21.7638259272385	24.5722746449099
ASCC1	<a href='https://www.ncbi.nlm.nih.gov/gene/?term=51008' target="_blank"> 51008 </a>	activating signal cointegrator 1 complex subunit 1	protein_coding	protein_coding	-0.219135693586412	-1.1640360133904	0.0086558716165688	0.018860364813827	Not regulated	24.3027639311101	24.4297225401143	23.9624611481948	27.3330134013691	29.5366209012523	29.3558117171772
ASCC2	<a href='https://www.ncbi.nlm.nih.gov/gene/?term=84164' target="_blank"> 84164 </a>	activating signal cointegrator 1 complex subunit 2	protein_coding	protein_coding	0.405014097223754	1.32410184872838	1.579479799038e-07	8.68792627247522e-07	Not regulated	46.5345097185257	50.2529408400925	45.9660138755296	37.8804374916872	34.2002978856606	37.6640603163783
ASCC3	<a href='https://www.ncbi.nlm.nih.gov/gene/?term=10973' target="_blank"> 10973 </a>	activating signal cointegrator 1 complex subunit 3	protein_coding	protein_coding	-0.115560838904032	-1.08339612731541	0.0969732267456184	0.154758834815035	Not regulated	111.370057319087	124.935604220299	123.502342533757	124.558101611344	137.911590824644	134.543274285244
ASF1A	<a href='https://www.ncbi.nlm.nih.gov/gene/?term=25842' target="_blank"> 25842 </a>	anti-silencing function 1A histone chaperone	protein_coding	protein_coding	0.223841100711008	1.16783876107434	0.00310225603142567	0.00752148825549348	Not regulated	36.3484817056604	35.1422211940681	36.5814758593164	31.6012317102916	32.2459951493371	30.3125191316306
ASF1B	<a href='https://www.ncbi.nlm.nih.gov/gene/?term=55723' target="_blank"> 55723 </a>	anti-silencing function 1B histone chaperone	protein_coding	protein_coding	-0.953899729621507	-1.9371017410772	6.03701084890622e-09	4.05925519237241e-08	Not regulated	8.70672933879772	12.8898357787412	7.88118969322758	16.4162242650865	19.4986113919545	22.3063886633096
ASGR1	<a href='https://www.ncbi.nlm.nih.gov/gene/?term=432' target="_blank"> 432 </a>	asialoglycoprotein receptor 1	protein_coding	protein_coding	0.615491388059186	1.53207974110299	4.63885589461955e-05	0.000165808668419929	Not regulated	7.81915013435718	6.96747879931958	6.87895747790384	5.00694840085139	4.97458878336881	4.38071289776057
ASH1L	<a href='https://www.ncbi.nlm.nih.gov/gene/?term=55870' target="_blank"> 55870 </a>	ASH1 like histone lysine methyltransferase	protein_coding	protein_coding	-0.0433732321395736	-1.03052051974798	0.567265089143519	0.65534530348755	Not regulated	54.860847969706	65.3636604861168	59.3594807530378	61.6429221153999	60.8498806537078	65.9624585754753
ASH2L	<a href='https://www.ncbi.nlm.nih.gov/gene/?term=9070' target="_blank"> 9070 </a>	ASH2 like, histone lysine methyltransferase complex subunit	protein_coding	protein_coding	-0.197495591353947	-1.14670603195358	0.00226189880261522	0.00567222531546734	Not regulated	59.6368694031242	64.1008049537402	63.4595216339076	72.3955490090316	72.9754408131692	73.1629406947829
ASL	<a href='https://www.ncbi.nlm.nih.gov/gene/?term=435' target="_blank"> 435 </a>	argininosuccinate lyase	protein_coding	protein_coding	0.0939986540681622	1.06732434230182	0.305314698917128	0.400290207681985	Not regulated	27.561024924935	26.6980723567178	27.5613859214028	27.8255001293217	23.5848807497218	26.6055296657326
ASMTL	<a href='https://www.ncbi.nlm.nih.gov/gene/?term=8623' target="_blank"> 8623 </a>	acetylserotonin O-methyltransferase like	protein_coding	protein_coding	-0.161671139437104	-1.11858209255804	0.41032445220489	0.508139170104238	Not regulated	14.6171615268437	10.1085053355378	14.1369409572392	16.0283909668239	18.3908770682294	9.78157801745941
ASNS	<a href='https://www.ncbi.nlm.nih.gov/gene/?term=440' target="_blank"> 440 </a>	asparagine synthetase (glutamine-hydrolyzing)	protein_coding	protein_coding	-0.871162843076889	-1.82913662971776	2.19472556045872e-08	1.36431559628741e-07	Not regulated	5.74770933389855	6.1583803237486	4.51505613003344	9.24315507245698	11.5565915673637	9.83394516014529
ASNSD1	<a href='https://www.ncbi.nlm.nih.gov/gene/?term=54529' target="_blank"> 54529 </a>	asparagine synthetase domain containing 1	protein_coding	protein_coding	-0.169234452628081	-1.12446164539345	0.0774068614316173	0.128161830218325	Not regulated	40.0657479452102	40.356072673084	32.4973795818722	38.7784049589874	47.0005366488664	43.6057168903524
ASPH	<a href='https://www.ncbi.nlm.nih.gov/gene/?term=444' target="_blank"> 444 </a>	aspartate beta-hydroxylase	protein_coding	protein_coding	-0.374030931331094	-1.29596875066005	8.21189298267583e-09	5.39345399826459e-08	Not regulated	246.07076801204	243.905304718681	237.437923012151	301.032512461024	328.678187472582	330.46688216095
ASPHD2	<a href='https://www.ncbi.nlm.nih.gov/gene/?term=57168' target="_blank"> 57168 </a>	aspartate beta-hydroxylase domain containing 2	protein_coding	protein_coding	1.03573095446106	2.05015211103679	1.25564519761193e-07	7.01863683406792e-07	Up in trim47	36.3484817056604	19.5524873805906	34.4858994090941	17.8116033276189	12.1699761307416	14.9044944567486
ASPM	<a href='https://www.ncbi.nlm.nih.gov/gene/?term=259266' target="_blank"> 259266 </a>	assembly factor for spindle microtubules	protein_coding	protein_coding	-1.14448338932774	-2.21066955235195	8.70744613904883e-14	1.04206031126101e-12	Down in trim47	29.5437078049495	42.9370881008069	25.6480335103302	59.755056324915	84.2570975183092	76.8387112871567
ASPSCR1	<a href='https://www.ncbi.nlm.nih.gov/gene/?term=79058' target="_blank"> 79058 </a>	ASPSCR1 tether for SLC2A4, UBX domain containing	protein_coding	protein_coding	0.0852025212727046	1.06083664803474	0.43884230015563	0.534640117770446	Not regulated	12.2993118329618	12.1930878988093	12.4823466817593	11.4503164248979	11.5925685041005	12.4875494097083
ASRGL1	<a href='https://www.ncbi.nlm.nih.gov/gene/?term=80150' target="_blank"> 80150 </a>	asparaginase and isoaspartyl peptidase 1	protein_coding	protein_coding	0.583660720885482	1.498647122925	2.88374686371356e-08	1.75312743218818e-07	Not regulated	96.4080078728039	73.9423687577791	88.9253311050881	67.1013166835412	54.0542370478557	54.8847937765405
ASTE1	<a href='https://www.ncbi.nlm.nih.gov/gene/?term=28990' target="_blank"> 28990 </a>	asteroid homolog 1	protein_coding	protein_coding	-0.159122988827821	-1.11660814805439	0.36993412124931	0.467191609690384	Not regulated	3.63484817056604	5.09496887200245	4.96560506683125	4.92486727952596	5.06342072592897	5.58918542128073
ASXL1	<a href='https://www.ncbi.nlm.nih.gov/gene/?term=171023' target="_blank"> 171023 </a>	ASXL transcriptional regulator 1	protein_coding	protein_coding	0.0342033756755351	1.02399124155842	0.632855223403944	0.712397932568774	Not regulated	123.669369152049	118.229405875954	125.41569494483	131.617078045331	117.791155834769	115.610538083428
ASXL2	<a href='https://www.ncbi.nlm.nih.gov/gene/?term=55252' target="_blank"> 55252 </a>	ASXL transcriptional regulator 2	protein_coding	protein_coding	-0.440683782294178	-1.35724745843269	1.28071298601455e-09	9.55469039059133e-09	Not regulated	47.3375575701624	54.651161832163	52.6171913044963	68.0452495787837	72.9310248418892	72.7097634984629
ATAD1	<a href='https://www.ncbi.nlm.nih.gov/gene/?term=84896' target="_blank"> 84896 </a>	ATPase family AAA domain containing 1	protein_coding	protein_coding	0.0762111710042843	1.05424572467096	0.375162470215977	0.472496598146682	Not regulated	38.419499849355	33.1390710392638	32.0714308903596	34.1047059107173	32.4680750057375	33.5351125276844
ATAD2	<a href='https://www.ncbi.nlm.nih.gov/gene/?term=29028' target="_blank"> 29028 </a>	ATPase family AAA domain containing 2	nonsense_mediated_decay	protein_coding	-0.753491525118434	-1.68586793511415	8.75670748446113e-14	1.04682026417708e-12	Not regulated	22.8657309334445	30.0424621803912	23.1880089818083	40.2607900101247	45.4819545908005	44.9148954574992
ATAD2B	<a href='https://www.ncbi.nlm.nih.gov/gene/?term=54454' target="_blank"> 54454 </a>	ATPase family AAA domain containing 2B	protein_coding	protein_coding	-0.512457476459685	-1.42647797970811	4.34762223443782e-07	2.23435788238411e-06	Not regulated	12.0034520981483	11.9318074438348	11.2523344174983	17.07287323569	17.4110607417908	16.6164971984022
ATAD3A	<a href='https://www.ncbi.nlm.nih.gov/gene/?term=55210' target="_blank"> 55210 </a>	ATPase family AAA domain containing 3A	protein_coding	protein_coding	0.0310541482784942	1.02175843137446	0.649533917773063	0.726650841397949	Not regulated	50.7057093226322	48.557666154733	49.226001935919	50.037472371197	48.089616264654	49.8439527628071
ATAD3B	<a href='https://www.ncbi.nlm.nih.gov/gene/?term=83858' target="_blank"> 83858 </a>	ATPase family AAA domain containing 3B	protein_coding	protein_coding	-0.478283193845106	-1.3930849094554	6.7137436409348e-07	3.34898044005762e-06	Not regulated	25.4925427218245	21.637505411287	21.7484390725251	31.0984848421733	31.3678913971299	35.4001884556505
ATAT1	<a href='https://www.ncbi.nlm.nih.gov/gene/?term=79969' target="_blank"> 79969 </a>	alpha tubulin acetyltransferase 1	protein_coding	protein_coding	0.548150863536481	1.46221034466985	5.6184656558986e-06	2.39452105242121e-05	Not regulated	15.5537689159105	13.0204760062285	14.5779231319816	10.3422212870045	10.3933372795384	9.26495601365455
ATE1	<a href='https://www.ncbi.nlm.nih.gov/gene/?term=11101' target="_blank"> 11101 </a>	arginyltransferase 1	protein_coding	protein_coding	-0.345573959701367	-1.27065639809262	1.0839262852046e-05	4.38900647007251e-05	Not regulated	28.8251913061167	27.3038075448336	28.4269501073642	36.2798556258413	37.9312394731872	35.1464092257113
ATF1	<a href='https://www.ncbi.nlm.nih.gov/gene/?term=466' target="_blank"> 466 </a>	activating transcription factor 1	protein_coding	protein_coding	-0.201699578264079	-1.15005238555464	0.0723537575486729	0.120980657795432	Not regulated	11.4117326285213	11.1479660789113	11.4345584566481	12.5584115627912	12.9250476425029	14.4009642386152
ATF2	<a href='https://www.ncbi.nlm.nih.gov/gene/?term=1386' target="_blank"> 1386 </a>	activating transcription factor 2	protein_coding	protein_coding	-0.342415095540476	-1.26787726612702	2.00358084874631e-06	9.21146295211115e-06	Not regulated	44.505757251233	41.1516716584813	41.2281888576356	53.9272967108093	56.8080272672206	53.0720849912603
ATF3	<a href='https://www.ncbi.nlm.nih.gov/gene/?term=467' target="_blank"> 467 </a>	activating transcription factor 3	protein_coding	protein_coding	-1.47574358808583	-2.78126958112219	3.7891194407159e-26	1.29040567619936e-24	Down in trim47	4.77602143341817	4.44176773456623	4.19115290044472	11.9838437135132	13.8133670681045	12.2357843006416
ATF4	<a href='https://www.ncbi.nlm.nih.gov/gene/?term=468' target="_blank"> 468 </a>	activating transcription factor 4	protein_coding	protein_coding	-0.440610715303435	-1.35717872077614	5.21412914849705e-08	3.05699792903913e-07	Not regulated	237.628199150755	198.24915801644	197.324489714014	298.832328003896	300.346571872158	275.757820430538
ATF5	<a href='https://www.ncbi.nlm.nih.gov/gene/?term=22809' target="_blank"> 22809 </a>	activating transcription factor 5	protein_coding	protein_coding	0.00390978910697163	1.00271373482633	0.965603144396266	0.975058579232031	Not regulated	33.6857440923388	32.747150356802	29.1558462639633	29.0567169492032	33.0454826323785	35.1464092257113
ATF6	<a href='https://www.ncbi.nlm.nih.gov/gene/?term=22926' target="_blank"> 22926 </a>	activating transcription factor 6	protein_coding	protein_coding	-0.0279070522006949	-1.01953199599896	0.688081066232165	0.759000948196113	Not regulated	198.268288001457	180.588341129864	198.578646663463	209.060616015877	193.609218809863	196.729256224719
ATF6B	<a href='https://www.ncbi.nlm.nih.gov/gene/?term=1388' target="_blank"> 1388 </a>	activating transcription factor 6 beta	protein_coding	protein_coding	0.0513385764461445	1.03622591995435	0.407115885235636	0.50517395728958	Not regulated	96.4189969486684	99.7655870577573	95.9409566123542	97.7175749379276	92.491374433923	96.7785079252393
ATF7	<a href='https://www.ncbi.nlm.nih.gov/gene/?term=11016' target="_blank"> 11016 </a>	activating transcription factor 7	protein_coding	protein_coding	0.042142493260457	1.02964177489626	0.516696141535501	0.609430809802535	Not regulated	68.4247488406136	70.2844423881363	71.4318233467101	69.8099936872805	71.2134592324885	66.6674008808621
ATF7IP	<a href='https://www.ncbi.nlm.nih.gov/gene/?term=55729' target="_blank"> 55729 </a>	activating transcription factor 7 interacting protein	processed_transcript	protein_coding	0.12955277638571	1.09395453177302	0.0962610673923452	0.153733480620515	Not regulated	98.140900605283	120.62447671322	99.1298772974752	97.7586154985903	99.4473596960961	98.5408636887062
ATG101	<a href='https://www.ncbi.nlm.nih.gov/gene/?term=60673' target="_blank"> 60673 </a>	autophagy related 101	processed_transcript	protein_coding	0.252546483864485	1.19130802394218	0.00175362431478724	0.00451563376647897	Not regulated	46.1541186309083	41.021031430994	46.1482379146794	38.6602081442788	36.2434325645442	39.0739449271518
ATG12	<a href='https://www.ncbi.nlm.nih.gov/gene/?term=9140' target="_blank"> 9140 </a>	autophagy related 12	protein_coding	protein_coding	0.234886462254699	1.17681412022366	0.00260000338207784	0.00643014230909784	Not regulated	56.3781857525353	50.2529408400925	48.74356379227	42.4359397252487	46.6354373649442	45.468778697446
ATG13	<a href='https://www.ncbi.nlm.nih.gov/gene/?term=9776' target="_blank"> 9776 </a>	autophagy related 13	protein_coding	protein_coding	-0.0331847274191114	-1.02326848400947	0.599076609458	0.682732008754345	Not regulated	110.693806496656	113.221530488943	116.213380967766	119.756356013806	114.859701730283	119.739485872122
ATG14	<a href='https://www.ncbi.nlm.nih.gov/gene/?term=22863' target="_blank"> 22863 </a>	autophagy related 14	retained_intron	protein_coding	0.28019470590758	1.21435876301385	0.0138543544455623	0.0286271436240327	Not regulated	14.8352524170777	17.8106176807607	15.2157072690058	12.1069653955013	14.124278867065	13.9477870422952
ATG16L1	<a href='https://www.ncbi.nlm.nih.gov/gene/?term=55054' target="_blank"> 55054 </a>	autophagy related 16 like 1	protein_coding	protein_coding	-0.196831378944415	-1.14617821349598	0.01543695484395	0.0314438544855351	Not regulated	29.9240988925669	27.5650879998081	27.6980539507651	32.5041240448713	34.6444575984614	32.2762869823509
ATG16L2	<a href='https://www.ncbi.nlm.nih.gov/gene/?term=89849' target="_blank"> 89849 </a>	autophagy related 16 like 2	protein_coding	protein_coding	0.314367661803152	1.24346651818956	0.0876695885996345	0.142235883047841	Not regulated	38.6308282313646	19.1605666981289	32.8914390665336	26.8815672340792	24.6508640604437	22.7595658596296
ATG2A	<a href='https://www.ncbi.nlm.nih.gov/gene/?term=23130' target="_blank"> 23130 </a>	autophagy related 2A	protein_coding	protein_coding	0.159469541361665	1.11687640285002	0.0251093157089679	0.0482424150326924	Not regulated	46.5767753949276	44.6354110581411	45.8293458461673	42.3128180432605	41.9730928596743	40.584535581552
ATG2B	<a href='https://www.ncbi.nlm.nih.gov/gene/?term=55102' target="_blank"> 55102 </a>	autophagy related 2B	protein_coding	protein_coding	-0.294358376201915	-1.22633945408133	6.1150877316609e-05	0.000213389873596288	Not regulated	34.8691830315928	35.8389690740001	36.7636998984662	43.0515481351894	45.0377948779998	46.1737210028327
ATG3	<a href='https://www.ncbi.nlm.nih.gov/gene/?term=64422' target="_blank"> 64422 </a>	autophagy related 3	protein_coding	protein_coding	-0.234435568340109	-1.17644638109627	0.00122033881618417	0.0032471433309005	Not regulated	43.0264585771654	44.8531447706198	42.7315371806212	48.756186067307	52.7217579094534	55.1365588856072
ATG4A	<a href='https://www.ncbi.nlm.nih.gov/gene/?term=115201' target="_blank"> 115201 </a>	autophagy related 4A cysteine peptidase	protein_coding	protein_coding	0.233728482735871	1.17586992906757	0.00352895221828104	0.00842094696723897	Not regulated	46.1963843073102	44.4612240881581	48.0160343159646	36.5671395504803	40.640613721272	43.0518336504056
ATG4B	<a href='https://www.ncbi.nlm.nih.gov/gene/?term=23192' target="_blank"> 23192 </a>	autophagy related 4B cysteine peptidase	protein_coding	protein_coding	0.469710600779842	1.38483164820667	8.25041296542725e-08	4.72909385249477e-07	Not regulated	66.2725805982273	54.47697486218	61.2272771543229	48.2636993393544	42.1063407735146	43.3539517812857
ATG4C	<a href='https://www.ncbi.nlm.nih.gov/gene/?term=84938' target="_blank"> 84938 </a>	autophagy related 4C cysteine peptidase	protein_coding	protein_coding	-0.466877134223219	-1.38211449502513	0.000670598260781584	0.00189387796505349	Not regulated	9.0871204264151	8.62225501415798	7.79007767365269	10.8347080149571	13.9466149819447	11.1280178207481
ATG4D	<a href='https://www.ncbi.nlm.nih.gov/gene/?term=84971' target="_blank"> 84971 </a>	autophagy related 4D cysteine peptidase	nonsense_mediated_decay	protein_coding	0.00370957693944714	1.00257459137942	0.975645291631021	0.981991571494651	Not regulated	10.4396220712769	9.92865728903041	10.1134341728123	10.5474240903181	9.50501785393683	10.9266057334948
ATG5	<a href='https://www.ncbi.nlm.nih.gov/gene/?term=9474' target="_blank"> 9474 </a>	autophagy related 5	protein_coding	protein_coding	0.0635786625814537	1.04505484857298	0.434628561591531	0.530379512121317	Not regulated	32.290976771075	34.2712863441532	33.1647751252583	29.7544064804693	34.5556256559012	32.9308762659243
ATG7	<a href='https://www.ncbi.nlm.nih.gov/gene/?term=10533' target="_blank"> 10533 </a>	autophagy related 7	protein_coding	protein_coding	-0.000623426828838836	-1.00043221992882	0.99407730914093	0.995333986745578	Not regulated	28.4870658949013	27.8699151972783	29.019178234601	29.0977575098659	27.4490702510886	30.4635781970707
ATG9A	<a href='https://www.ncbi.nlm.nih.gov/gene/?term=79065' target="_blank"> 79065 </a>	autophagy related 9A	nonsense_mediated_decay	protein_coding	0.0820412441531005	1.0585146555437	0.227464270890538	0.31451042608361	Not regulated	108.906813698383	107.697190735933	108.129922591082	111.228127508094	98.3285213795509	102.639599664312
ATIC	<a href='https://www.ncbi.nlm.nih.gov/gene/?term=471' target="_blank"> 471 </a>	5-aminoimidazole-4-carboxamide ribonucleotide formyltransferase/IMP cyclohydrolase	protein_coding	protein_coding	-0.367385591385415	-1.29001298839629	1.09635392537537e-05	4.43444619229907e-05	Not regulated	37.5319206449144	45.1144252255943	43.0048732393459	51.4648630710463	58.8955779173843	54.6833816892872
ATL2	<a href='https://www.ncbi.nlm.nih.gov/gene/?term=64225' target="_blank"> 64225 </a>	atlastin GTPase 2	protein_coding	protein_coding	-0.341035189839597	-1.266665149511	9.05109007519228e-05	0.00030653691801618	Not regulated	24.8944834007372	24.7345497375845	22.3680008056343	29.220879191854	31.1355958673351	32.6287581350443
ATL3	<a href='https://www.ncbi.nlm.nih.gov/gene/?term=25923' target="_blank"> 25923 </a>	atlastin GTPase 3	protein_coding	protein_coding	-0.017551466149272	-1.01224005301829	0.78510735136586	0.838450882207791	Not regulated	127.092888940606	133.253032036987	122.773446377158	125.091628899959	136.179367944721	133.687272914418
ATM	<a href='https://www.ncbi.nlm.nih.gov/gene/?term=472' target="_blank"> 472 </a>	ATM serine/threonine kinase	protein_coding	protein_coding	-0.0692384485060259	-1.04916271876489	0.353057710623918	0.449894766026598	Not regulated	88.1662009744274	103.336419942409	93.7998241523444	96.9788448459987	109.796281004354	97.9366274269462
ATMIN	<a href='https://www.ncbi.nlm.nih.gov/gene/?term=23300' target="_blank"> 23300 </a>	ATM interactor	protein_coding	protein_coding	0.19762573560417	1.14680947996165	0.00224495055188752	0.00563484631244926	Not regulated	59.6368694031242	58.3521994768765	59.2223571635776	52.9829534099602	51.5211942057528	52.8203198821936
ATN1	<a href='https://www.ncbi.nlm.nih.gov/gene/?term=1822' target="_blank"> 1822 </a>	atrophin 1	protein_coding	protein_coding	0.0611017602106856	1.04326217722701	0.445598333285682	0.541371064685555	Not regulated	295.268015343888	256.708047012431	298.847424205624	292.824400328481	258.190041051097	279.500560541924
ATOH8	<a href='https://www.ncbi.nlm.nih.gov/gene/?term=84913' target="_blank"> 84913 </a>	atonal bHLH transcription factor 8	processed_transcript	protein_coding	-0.235752146586397	-1.17752047550048	0.127953690773581	0.195762759844107	Not regulated	7.01610228272049	7.57713319426005	6.78784545832896	7.67458484392796	7.63954706017353	10.4230755153614
ATOX1	<a href='https://www.ncbi.nlm.nih.gov/gene/?term=475' target="_blank"> 475 </a>	antioxidant 1 copper chaperone	protein_coding	protein_coding	0.116988377491128	1.08446867220976	0.111574490377677	0.174240840852491	Not regulated	41.5894255794998	41.9790597659005	42.1393090533845	37.2648290817464	40.9959414915126	39.8292402543519
ATP10D	<a href='https://www.ncbi.nlm.nih.gov/gene/?term=57205' target="_blank"> 57205 </a>	ATPase phospholipid transporting 10D (putative)	protein_coding	protein_coding	-0.707840637646965	-1.63335754902256	3.18366877070556e-22	8.00195927470733e-21	Not regulated	41.2513001682843	40.4549237785493	37.3103720159155	61.9712466007017	66.4462930349977	69.7389352114758
ATP11A	<a href='https://www.ncbi.nlm.nih.gov/gene/?term=23250' target="_blank"> 23250 </a>	ATPase phospholipid transporting 11A	protein_coding	protein_coding	-0.0192022783563554	-1.01339897752386	0.75872210238904	0.817792290491421	Not regulated	132.333832814445	137.259332346596	140.631402213835	140.974325876431	143.241507378254	139.024693226632
ATP11B	<a href='https://www.ncbi.nlm.nih.gov/gene/?term=23200' target="_blank"> 23200 </a>	ATPase phospholipid transporting 11B (putative)	processed_transcript	protein_coding	-0.648100447231217	-1.56710347923372	3.24023790800891e-26	1.10689737080403e-24	Not regulated	86.0529171543309	85.2645218066734	84.4608421459187	133.012457107864	136.845607513922	138.370103943058
ATP11C	<a href='https://www.ncbi.nlm.nih.gov/gene/?term=286410' target="_blank"> 286410 </a>	ATPase phospholipid transporting 11C	protein_coding	protein_coding	-0.608994013157078	-1.52519532404358	7.75180387223947e-17	1.25599712079721e-15	Not regulated	67.4560195374814	57.742980549361	64.4161978394439	96.937804285336	94.6948507691277	103.022282630093
ATP13A1	<a href='https://www.ncbi.nlm.nih.gov/gene/?term=57130' target="_blank"> 57130 </a>	ATPase 13A1	retained_intron	protein_coding	0.572688314926779	1.48729240767221	8.11448026686488e-10	6.27876404379993e-09	Not regulated	58.2421020818605	48.6417113677498	58.1294684887768	40.5891144954265	34.3335457995008	38.0165314690716
ATP13A2	<a href='https://www.ncbi.nlm.nih.gov/gene/?term=23400' target="_blank"> 23400 </a>	ATPase cation transporting 13A2	protein_coding	protein_coding	0.955599168746065	1.93938491671155	2.62884291203208e-52	3.76709775212493e-50	Not regulated	105.283799917209	103.989621079845	104.459930442606	56.718054835874	53.4768294212147	54.4316165802205
ATP13A3	<a href='https://www.ncbi.nlm.nih.gov/gene/?term=79572' target="_blank"> 79572 </a>	ATPase 13A3	protein_coding	protein_coding	-0.440144363786388	-1.35674008332867	1.02751519477226e-07	5.81117511999853e-07	Not regulated	71.6825871776744	82.4339835444498	73.2996197479952	93.7366405536441	103.444797111303	117.221834781455
ATP1A1	<a href='https://www.ncbi.nlm.nih.gov/gene/?term=476' target="_blank"> 476 </a>	ATPase Na+/K+ transporting subunit alpha 1	protein_coding	protein_coding	0.151372234539772	1.11062535280066	0.0289641258190497	0.0546202440586881	Not regulated	672.95409967154	637.350123167759	712.404881056028	634.404986724269	596.195582492496	624.176058398162
ATP1B1	<a href='https://www.ncbi.nlm.nih.gov/gene/?term=481' target="_blank"> 481 </a>	ATPase Na+/K+ transporting subunit beta 1	protein_coding	protein_coding	-0.448710034304391	-1.36481937676513	3.87348185882326e-08	2.31151967713661e-07	Not regulated	52.7052984732076	42.9370881008069	48.0160343159646	62.9562200566069	67.1569485754789	69.7389352114758
ATP1B3	<a href='https://www.ncbi.nlm.nih.gov/gene/?term=483' target="_blank"> 483 </a>	ATPase Na+/K+ transporting subunit beta 3	protein_coding	protein_coding	0.0465579699406675	1.03279789830234	0.518420992324588	0.610974619935152	Not regulated	238.462946259693	221.565825818363	246.00245285219	244.889025474428	219.326066181028	231.825312428617
ATP2A2	<a href='https://www.ncbi.nlm.nih.gov/gene/?term=488' target="_blank"> 488 </a>	ATPase sarcoplasmic/endoplasmic reticulum Ca2+ transporting 2	protein_coding	protein_coding	-0.195525002460627	-1.1451408060763	0.00323890910481992	0.0078116115983788	Not regulated	320.204764421027	348.373939965979	329.55217480236	372.771412499453	384.819975170601	406.348886033653
ATP2A3	<a href='https://www.ncbi.nlm.nih.gov/gene/?term=489' target="_blank"> 489 </a>	ATPase sarcoplasmic/endoplasmic reticulum Ca2+ transporting 3	protein_coding	protein_coding	0.174174263027881	1.12831841872446	0.32233708415576	0.418156431832925	Not regulated	5.15641252103554	5.09496887200245	6.42339738002941	5.29423232549041	5.50758043872975	4.17930081050721
ATP2B1	<a href='https://www.ncbi.nlm.nih.gov/gene/?term=490' target="_blank"> 490 </a>	ATPase plasma membrane Ca2+ transporting 1	protein_coding	protein_coding	0.0811015229256506	1.0578254005215	0.404405073542106	0.502217848223252	Not regulated	20.0761962909171	22.5136658703014	19.0879681009385	19.6173879967784	19.2321155642741	20.5440328998427
ATP2B4	<a href='https://www.ncbi.nlm.nih.gov/gene/?term=493' target="_blank"> 493 </a>	ATPase plasma membrane Ca2+ transporting 4	protein_coding	protein_coding	0.575687635200807	1.4903876609064	4.22644688717484e-16	6.31905351667849e-15	Not regulated	275.445413111382	321.549146588599	294.064043177942	195.476190436518	209.954296240932	203.275149060453
ATP2C1	<a href='https://www.ncbi.nlm.nih.gov/gene/?term=27032' target="_blank"> 27032 </a>	ATPase secretory pathway Ca2+ transporting 1	protein_coding	protein_coding	-0.241703217814089	-1.18238774182513	0.000183891985144805	0.000582729512948816	Not regulated	110.98966623147	115.398867613731	118.308957417989	131.411875242018	141.686948383451	142.045874535432
ATP5F1A	<a href='https://www.ncbi.nlm.nih.gov/gene/?term=498' target="_blank"> 498 </a>	ATP synthase F1 subunit alpha	NA	NA	-0.0230811058914644	-1.01612726635581	0.707745551323691	0.775447250620207	Not regulated	335.843064689741	339.185577299376	335.110007996428	345.397358537421	351.197084911582	348.543616991939
ATP5F1B	<a href='https://www.ncbi.nlm.nih.gov/gene/?term=506' target="_blank"> 506 </a>	ATP synthase F1 subunit beta	NA	NA	-0.107585677166212	-1.07742367885328	0.0821469790730735	0.135002944160306	Not regulated	441.084598930549	456.413408097928	459.979030823809	483.868210213426	503.943610143772	501.616803304492
ATP5F1C	<a href='https://www.ncbi.nlm.nih.gov/gene/?term=509' target="_blank"> 509 </a>	ATP synthase F1 subunit gamma	NA	NA	-0.127155260768281	-1.09213807375239	0.0475182327838159	0.0839981064621314	Not regulated	120.753037480316	127.28712831507	118.946741555013	130.960429074728	142.752931694173	134.392215219804
ATP5F1D	<a href='https://www.ncbi.nlm.nih.gov/gene/?term=513' target="_blank"> 513 </a>	ATP synthase F1 subunit delta	NA	NA	0.0623934221856659	1.04419664047899	0.378057774790182	0.475383417325911	Not regulated	62.7645294568671	60.1380513866272	63.5050776436951	63.7359907091985	60.7610487111476	57.1003267363275
ATP5F1E	<a href='https://www.ncbi.nlm.nih.gov/gene/?term=514' target="_blank"> 514 </a>	ATP synthase F1 subunit epsilon	NA	NA	0.381157245865159	1.30238613479541	1.66608679774082e-08	1.05049152721555e-07	Not regulated	224.261678988644	215.382188383967	209.147640934149	171.713705812805	177.175309436234	158.158841515701
ATP5IF1	<a href='https://www.ncbi.nlm.nih.gov/gene/?term=93974' target="_blank"> 93974 </a>	ATP synthase inhibitory factor subunit 1	NA	NA	0.171477419785717	1.12621121274603	0.00892074174838591	0.0193991849530331	Not regulated	62.0460129580342	60.3122383566101	61.956173310922	54.2966617567737	57.607514750262	54.7337347111005
ATP5MC1	<a href='https://www.ncbi.nlm.nih.gov/gene/?term=516' target="_blank"> 516 </a>	ATP synthase membrane subunit c locus 1	NA	NA	-0.117851783883148	-1.08511788593593	0.1460267182813	0.218564678447622	Not regulated	40.4905179930496	39.7146291561216	41.5470809261477	40.2607900101247	47.7915850973646	46.6268981991528
ATP5MC2	<a href='https://www.ncbi.nlm.nih.gov/gene/?term=517' target="_blank"> 517 </a>	ATP synthase membrane subunit c locus 2	NA	NA	0.123214474595995	1.08915892034729	0.0500383872558241	0.0877779912529035	Not regulated	160.229179239719	165.129247543874	160.721602530098	152.629845104642	156.966042503798	144.664231669726
ATP5MC3	<a href='https://www.ncbi.nlm.nih.gov/gene/?term=518' target="_blank"> 518 </a>	ATP synthase membrane subunit c locus 3	NA	NA	-0.00393974222357846	-1.00273455330311	0.949377863972425	0.96246190289156	Not regulated	96.6193362548135	98.7640119803551	92.8431479468081	97.4713315739513	101.312830489859	95.4189763362792
ATP5MD	<a href='https://www.ncbi.nlm.nih.gov/gene/?term=84833' target="_blank"> 84833 </a>	ATP synthase membrane subunit DAPIT	NA	NA	0.0124585003391448	1.00867296851899	0.864367699355933	0.898740406586258	Not regulated	60.1440575199474	56.3930315319929	57.8105764202647	53.8452155894838	59.6950654004257	62.6895121576082
ATP5ME	<a href='https://www.ncbi.nlm.nih.gov/gene/?term=521' target="_blank"> 521 </a>	ATP synthase membrane subunit e	NA	NA	0.0647486807380828	1.04590272637252	0.408671655476649	0.506547185635739	Not regulated	44.6748199568407	42.8935413583112	46.8315780614911	43.9133999091065	46.2370261025619	40.584535581552
ATP5MF	<a href='https://www.ncbi.nlm.nih.gov/gene/?term=9551' target="_blank"> 9551 </a>	ATP synthase membrane subunit f	NA	NA	-0.250540240124527	-1.18965251592662	0.000137768465337124	0.000448550382570029	Not regulated	57.3249369039386	61.6887508869007	60.2282338596843	70.1313412772696	74.4864721561175	72.5083514112095
ATP5MF-PTCD1	<a href='https://www.ncbi.nlm.nih.gov/gene/?term=100526740' target="_blank"> 100526740 </a>	ATP5MF-PTCD1 readthrough	NA	NA	0.0125265906075374	1.00872057555442	0.946537693565695	0.96033567479255	Not regulated	4.95100133372216	3.97843039441148	5.4047650011822	5.4120187345924	5.02033723378729	3.97234989085439
ATP5MG	<a href='https://www.ncbi.nlm.nih.gov/gene/?term=10632' target="_blank"> 10632 </a>	ATP synthase membrane subunit g	NA	NA	0.101521409498989	1.07290430888248	0.10957904549186	0.171678669763728	Not regulated	128.641925980736	128.255607868175	121.260531292117	116.471879943969	124.915921787806	117.49021638772
ATP5MPL	<a href='https://www.ncbi.nlm.nih.gov/gene/?term=9556' target="_blank"> 9556 </a>	ATP synthase membrane subunit 6.8PL	NA	NA	0.28803106066969	1.22097279946122	0.000353957178581003	0.00105413320066472	Not regulated	48.2251367746029	48.1191504578009	43.9615494448822	39.4810193575331	41.7510130032739	35.6499394438447
ATP5PB	<a href='https://www.ncbi.nlm.nih.gov/gene/?term=515' target="_blank"> 515 </a>	ATP synthase peripheral stalk-membrane subunit b	NA	NA	0.0546625745728515	1.03861615764586	0.436679497831207	0.532470060677372	Not regulated	124.624996095497	136.90486186268	127.644294943631	116.995147092419	129.138548177403	135.603708924633
ATP5PD	<a href='https://www.ncbi.nlm.nih.gov/gene/?term=10476' target="_blank"> 10476 </a>	ATP synthase peripheral stalk subunit d	NA	NA	-0.37664000204931	-1.29831459183474	1.72764729803956e-08	1.08682213720459e-07	Not regulated	43.7872407524002	45.0708784830986	42.1848650631719	56.6770142752113	58.6290820897038	57.9563281071543
ATP5PF	<a href='https://www.ncbi.nlm.nih.gov/gene/?term=522' target="_blank"> 522 </a>	ATP synthase peripheral stalk subunit F6	NA	NA	0.156344045170987	1.11445938865397	0.0171600020972911	0.0345706523902702	Not regulated	58.2843677582624	58.3090882018058	59.5417047921876	51.5469441923717	55.2534682724178	54.1798514711538
ATP5PO	<a href='https://www.ncbi.nlm.nih.gov/gene/?term=539' target="_blank"> 539 </a>	ATP synthase peripheral stalk subunit OSCP	NA	NA	-0.0770222176319808	-1.05483856155067	0.225953060589357	0.312894507050164	Not regulated	93.3648791718649	92.2755473484887	89.255612176047	98.5383861511819	102.651083704528	93.9587387036923
ATP6AP1	<a href='https://www.ncbi.nlm.nih.gov/gene/?term=537' target="_blank"> 537 </a>	ATPase H+ transporting accessory protein 1	protein_coding	protein_coding	0.371266616548617	1.29348795220665	1.60780213869071e-06	7.54593313411882e-06	Not regulated	318.767731423361	286.537565622018	327.092150273838	261.797736467468	231.36279439793	240.788150311392
ATP6AP2	<a href='https://www.ncbi.nlm.nih.gov/gene/?term=10159' target="_blank"> 10159 </a>	ATPase H+ transporting accessory protein 2	protein_coding	protein_coding	0.169368528813784	1.12456615156412	0.00620485931374947	0.0139808898647972	Not regulated	154.734641307468	152.37005199262	147.874807770039	140.851204194442	136.623527657522	134.341862197991
ATP6V0A1	<a href='https://www.ncbi.nlm.nih.gov/gene/?term=535' target="_blank"> 535 </a>	ATPase H+ transporting V0 subunit a1	protein_coding	protein_coding	0.474329274731582	1.38927218130287	7.44923446586371e-07	3.68091594699239e-06	Not regulated	38.0813744381395	34.5325667991277	39.5881725052877	30.5752176937237	26.4275029116468	25.0758048630433
ATP6V0A2	<a href='https://www.ncbi.nlm.nih.gov/gene/?term=23545' target="_blank"> 23545 </a>	ATPase H+ transporting V0 subunit a2	protein_coding	protein_coding	-0.131196559967044	-1.09520167636721	0.180170390106276	0.26055985970724	Not regulated	20.5833844077402	19.9008613205566	18.2679599247645	20.109874724731	22.0747377261991	23.4645081650164
ATP6V0B	<a href='https://www.ncbi.nlm.nih.gov/gene/?term=533' target="_blank"> 533 </a>	ATPase H+ transporting V0 subunit b	protein_coding	protein_coding	0.154946011549067	1.11337995260847	0.0321745388328622	0.0599741045718542	Not regulated	57.6081169358315	52.0819040249139	54.9405478036558	52.2856742843006	48.8131524368064	49.3963143988865
ATP6V0C	<a href='https://www.ncbi.nlm.nih.gov/gene/?term=527' target="_blank"> 527 </a>	ATPase H+ transporting V0 subunit c	protein_coding	protein_coding	0.359593798894424	1.28306459069023	1.08244980668669e-07	6.09997505974514e-07	Not regulated	188.179048387552	178.468921172596	198.123997685784	152.611376852344	144.307490688976	151.32341880454
ATP6V0D1	<a href='https://www.ncbi.nlm.nih.gov/gene/?term=9114' target="_blank"> 9114 </a>	ATPase H+ transporting V0 subunit d1	retained_intron	protein_coding	0.411849541683393	1.33039028776445	2.15214552930506e-10	1.78816067547832e-09	Not regulated	95.097771904344	88.7918079488289	95.9865126221417	69.8099936872805	70.4437304502047	74.069295087423
ATP6V0E1	<a href='https://www.ncbi.nlm.nih.gov/gene/?term=8992' target="_blank"> 8992 </a>	ATPase H+ transporting V0 subunit e1	protein_coding	protein_coding	0.18514523537816	1.13693142178486	0.00287986543334967	0.00704108911845341	Not regulated	116.949126604142	114.440839278824	118.081177369051	102.88868558143	102.778557542102	107.402995527854
ATP6V0E2	<a href='https://www.ncbi.nlm.nih.gov/gene/?term=155066' target="_blank"> 155066 </a>	ATPase H+ transporting V0 subunit e2	protein_coding	protein_coding	0.327826339650363	1.25512090054814	2.76254044546703e-05	0.00010353896492963	Not regulated	47.5066202757701	44.8531447706198	49.0182665312883	36.5260989898175	37.264999903986	41.037712777872
ATP6V1A	<a href='https://www.ncbi.nlm.nih.gov/gene/?term=523' target="_blank"> 523 </a>	ATPase H+ transporting V1 subunit A	protein_coding	protein_coding	-0.0398541275188914	-1.02800987819241	0.567747099055075	0.655696199599508	Not regulated	104.903408829592	90.5336776486588	98.6743171996008	103.134928945406	101.223998547299	103.57616587004
ATP6V1B2	<a href='https://www.ncbi.nlm.nih.gov/gene/?term=526' target="_blank"> 526 </a>	ATPase H+ transporting V1 subunit B2	protein_coding	protein_coding	-0.00303860672812029	-1.00210842128723	0.96055994529383	0.971121352059017	Not regulated	79.882128399649	84.6984141542287	82.1374856467591	85.8568529064026	82.8802024086268	82.8810739047575
ATP6V1C1	<a href='https://www.ncbi.nlm.nih.gov/gene/?term=528' target="_blank"> 528 </a>	ATPase H+ transporting V1 subunit C1	protein_coding	protein_coding	-0.159364012389547	-1.11679470955734	0.0197444615253034	0.0390920934909715	Not regulated	55.4103017629311	52.2560909948969	52.9816393827958	60.616908098832	58.3181702907433	63.847631659315
ATP6V1D	<a href='https://www.ncbi.nlm.nih.gov/gene/?term=51382' target="_blank"> 51382 </a>	ATPase H+ transporting V1 subunit D	nonsense_mediated_decay	protein_coding	-0.0237893821955347	-1.01662624606918	0.717305482882709	0.783560904675557	Not regulated	62.3841383692497	61.0960797215336	59.4505927726127	60.2065024922049	64.1810784997136	65.1064572046485
ATP6V1E1	<a href='https://www.ncbi.nlm.nih.gov/gene/?term=529' target="_blank"> 529 </a>	ATPase H+ transporting V1 subunit E1	protein_coding	protein_coding	-0.0350342721000234	-1.0245811622937	0.573248929133415	0.660253516081222	Not regulated	91.5470324298178	88.0515133264012	89.5175592323248	95.542014817197	91.3192369518417	93.8580326600656
ATP6V1F	<a href='https://www.ncbi.nlm.nih.gov/gene/?term=9296' target="_blank"> 9296 </a>	ATPase H+ transporting V1 subunit F	protein_coding	protein_coding	0.270389674865276	1.20613356282676	1.30531941950453e-05	5.20335783049602e-05	Not regulated	84.1932273926459	83.4791053643478	87.0119786940155	69.6047908839669	72.7533609567688	72.7097634984629
ATP6V1G1	<a href='https://www.ncbi.nlm.nih.gov/gene/?term=9550' target="_blank"> 9550 </a>	ATPase H+ transporting V1 subunit G1	protein_coding	protein_coding	0.185932367818678	1.13755189926356	0.00443647351972276	0.0103580297961534	Not regulated	70.5836795912242	70.1538021606491	72.2062755130966	60.8631514628083	63.5592549017926	66.3149297281687
ATP6V1G2-DDX39B	<a href='https://www.ncbi.nlm.nih.gov/gene/?term=100532737' target="_blank"> 100532737 </a>	ATP6V1G2-DDX39B readthrough (NMD candidate)	nonsense_mediated_decay	protein_coding	-1.01279735841743	-2.01781982391993	2.08040015012236e-10	1.73246303822265e-09	Down in trim47	3.59004655357999	3.61002495289746	3.28458830567462	6.69905071697519	7.21981613157679	7.69192761220581
ATP6V1H	<a href='https://www.ncbi.nlm.nih.gov/gene/?term=51606' target="_blank"> 51606 </a>	ATPase H+ transporting V1 subunit H	protein_coding	protein_coding	0.22750277044385	1.17080658935955	0.00220147641362897	0.00553706194392115	Not regulated	42.8151301951558	42.1096999933877	44.9182256504185	38.4550053409652	36.9985040763055	37.4122952073116
ATP7A	<a href='https://www.ncbi.nlm.nih.gov/gene/?term=538' target="_blank"> 538 </a>	ATPase copper transporting alpha	protein_coding	protein_coding	0.193298988137548	1.14337526713615	0.0419340965375624	0.0755429912155859	Not regulated	22.5115445651963	25.692578072491	22.3680008056343	22.0794112309348	20.342514846276	20.3406066917168
ATP7B	<a href='https://www.ncbi.nlm.nih.gov/gene/?term=540' target="_blank"> 540 </a>	ATPase copper transporting beta	processed_transcript	protein_coding	0.216581438083204	1.16197694003585	0.0738184480596787	0.122926766660201	Not regulated	16.2722854147433	14.6752522210669	17.0379476605036	16.1289403404475	13.013879585063	12.7896675405883
ATP8B1	<a href='https://www.ncbi.nlm.nih.gov/gene/?term=5205' target="_blank"> 5205 </a>	ATPase phospholipid transporting 8B1	protein_coding	protein_coding	-0.251265076787459	-1.19025036952021	9.62997416733097e-05	0.000323658650509686	Not regulated	106.805364267679	112.481235866516	102.546578031533	130.262739543462	133.958569380717	125.681142446096
ATP8B2	<a href='https://www.ncbi.nlm.nih.gov/gene/?term=57198' target="_blank"> 57198 </a>	ATPase phospholipid transporting 8B2	protein_coding	protein_coding	-0.636783700135064	-1.55485893795546	8.03077506086162e-22	1.93475048081981e-20	Not regulated	69.9919601215972	65.8426746535701	67.51400650499	112.122811730541	103.089469341063	106.647700200654
ATP9A	<a href='https://www.ncbi.nlm.nih.gov/gene/?term=10079' target="_blank"> 10079 </a>	ATPase phospholipid transporting 9A (putative)	protein_coding	protein_coding	0.149747065404034	1.10937495839876	0.0304988422291302	0.0571581478695983	Not regulated	70.4146168856165	78.8196039173028	77.49077264844	71.7389000384282	68.1785159149207	68.0269324698222
ATP9B	<a href='https://www.ncbi.nlm.nih.gov/gene/?term=374868' target="_blank"> 374868 </a>	ATPase phospholipid transporting 9B (putative)	protein_coding	protein_coding	0.345493083640634	1.27058516834503	0.00585386809730121	0.0132522734069802	Not regulated	12.806499949785	16.1558414659223	12.5734587013342	11.6144786675487	10.748665049779	10.8762527116814
ATPAF1	<a href='https://www.ncbi.nlm.nih.gov/gene/?term=64756' target="_blank"> 64756 </a>	ATP synthase mitochondrial F1 complex assembly factor 1	protein_coding	protein_coding	-0.0637361529034457	-1.04516893713896	0.496477972674815	0.59095339271779	Not regulated	26.4583134276086	28.8279435321848	25.010249373306	27.0867700373928	31.4020916950156	26.9388666701369
ATPAF2	<a href='https://www.ncbi.nlm.nih.gov/gene/?term=91647' target="_blank"> 91647 </a>	ATP synthase mitochondrial F1 complex assembly factor 2	nonsense_mediated_decay	protein_coding	0.328466285965877	1.25567776678954	0.00668185569150131	0.0149215939485986	Not regulated	14.2409970068665	14.5838040618258	16.6630216999529	12.4348794751964	13.6339265441329	10.7251936462414
ATPSCKMT	<a href='https://www.ncbi.nlm.nih.gov/gene/?term=134145' target="_blank"> 134145 </a>	ATP synthase c subunit lysine N-methyltransferase	NA	NA	0.275610488124462	1.21050621639375	0.0364484311872417	0.0668726288194256	Not regulated	12.0879834509522	11.9753541863305	11.2067784077109	9.0289233457976	9.01644216985597	11.7322540825082
ATR	<a href='https://www.ncbi.nlm.nih.gov/gene/?term=545' target="_blank"> 545 </a>	ATR serine/threonine kinase	nonsense_mediated_decay	protein_coding	-0.339670880955191	-1.26546787246249	1.24037524550721e-05	4.96600161789789e-05	Not regulated	34.2774635619658	38.1904931687705	35.715911673355	43.4619537418166	48.3245767527256	47.6843116572329
ATRAID	<a href='https://www.ncbi.nlm.nih.gov/gene/?term=51374' target="_blank"> 51374 </a>	all-trans retinoic acid induced differentiation factor	protein_coding	protein_coding	0.24493477005835	1.18503918942745	0.000251087929281835	0.000772158364463704	Not regulated	64.1170311017288	70.3715358731278	65.55509808413	58.1955150197318	56.4082835256999	57.2010327799542
ATRIP	<a href='https://www.ncbi.nlm.nih.gov/gene/?term=84126' target="_blank"> 84126 </a>	ATR interacting protein	protein_coding	protein_coding	0.0471924609528443	1.03325221822837	0.675574239057946	0.748647800920496	Not regulated	11.42737092879	11.0255997324983	11.3024460282645	10.7669910898636	11.0844497926564	11.440710086209
ATRN	<a href='https://www.ncbi.nlm.nih.gov/gene/?term=8455' target="_blank"> 8455 </a>	attractin	protein_coding	protein_coding	-0.0131969530755951	-1.00918939642316	0.852534560296418	0.889706454015953	Not regulated	101.987077157859	120.755116940708	110.108875656249	110.973676031985	117.391412093248	113.596417210895
ATRX	<a href='https://www.ncbi.nlm.nih.gov/gene/?term=546' target="_blank"> 546 </a>	ATRX chromatin remodeler	protein_coding	protein_coding	0.153107357458169	1.11196190054889	0.0176838570617997	0.0355157769967052	Not regulated	125.951715677753	137.651253029058	130.016851933361	121.397978440315	122.854576560698	116.013362257935
ATXN1	<a href='https://www.ncbi.nlm.nih.gov/gene/?term=6310' target="_blank"> 6310 </a>	ataxin 1	protein_coding	protein_coding	-0.0210412092297097	-1.01469152987809	0.774665784373645	0.830353824050787	Not regulated	37.6164519977183	41.1516716584813	38.6314962997514	40.3428711314502	39.7078783243903	41.2391248651254
ATXN10	<a href='https://www.ncbi.nlm.nih.gov/gene/?term=25814' target="_blank"> 25814 </a>	ataxin 10	protein_coding	protein_coding	0.0274636196190995	1.019218676676	0.657642464949398	0.7340846695247	Not regulated	74.6369579581694	76.8120990882488	73.4804771068514	73.7416793987687	77.2695769165272	73.6629462013894
ATXN1L	<a href='https://www.ncbi.nlm.nih.gov/gene/?term=342371' target="_blank"> 342371 </a>	ataxin 1 like	protein_coding	protein_coding	-0.0316114748362642	-1.02215322244255	0.697640597254387	0.767015379643772	Not regulated	48.5209965094164	59.6590372191739	54.3483196764191	55.7741219406315	53.5212453924948	59.8697429360612
ATXN2	<a href='https://www.ncbi.nlm.nih.gov/gene/?term=6311' target="_blank"> 6311 </a>	ataxin 2	protein_coding	protein_coding	-0.0136509355182738	-1.00950701473272	0.853967020709602	0.890525907722092	Not regulated	49.1972473318473	44.3305838606708	46.5582420027664	49.1665916739342	48.6354885516861	46.1233679810194
ATXN2L	<a href='https://www.ncbi.nlm.nih.gov/gene/?term=11273' target="_blank"> 11273 </a>	ataxin 2 like	retained_intron	protein_coding	-0.397394873082105	-1.31712737729197	1.05744433776416e-07	5.96515379493342e-07	Not regulated	173.627398659131	152.849066160073	180.675134816998	231.591883819708	221.458032802472	227.293540465416
ATXN3	<a href='https://www.ncbi.nlm.nih.gov/gene/?term=4287' target="_blank"> 4287 </a>	ataxin 3	protein_coding	protein_coding	-0.132370909479724	-1.09609353023896	0.239037512011256	0.327685415272977	Not regulated	13.9899388890391	14.0655978261264	13.3934668775081	13.8306689433354	17.4110607417908	15.0555535221886
ATXN7	<a href='https://www.ncbi.nlm.nih.gov/gene/?term=6314' target="_blank"> 6314 </a>	ataxin 7	protein_coding	protein_coding	-0.326641188948521	-1.25409026236083	0.00028310898359079	0.000862373734319944	Not regulated	20.9637754953576	21.1201701104375	19.3157481498757	24.9526608829315	25.6724313998855	27.8955740845903
ATXN7L1	<a href='https://www.ncbi.nlm.nih.gov/gene/?term=222255' target="_blank"> 222255 </a>	ataxin 7 like 1	protein_coding	protein_coding	0.0662011492734471	1.04695624477441	0.676941250132356	0.749936722285183	Not regulated	5.62133496145678	6.48846463186636	6.24117334087964	5.90984073543115	6.79564360585203	5.08565520314733
ATXN7L3	<a href='https://www.ncbi.nlm.nih.gov/gene/?term=56970' target="_blank"> 56970 </a>	ataxin 7 like 3	protein_coding	protein_coding	0.229418300931544	1.17236215390331	0.00408113458251675	0.00960359116730429	Not regulated	123.627103475647	114.658572991303	136.349137293816	115.077732098257	101.62374228882	108.661821073188
ATXN7L3B	<a href='https://www.ncbi.nlm.nih.gov/gene/?term=552889' target="_blank"> 552889 </a>	ataxin 7 like 3B	protein_coding	protein_coding	0.634996522280659	1.55293400653933	5.24672038067027e-25	1.64935363761583e-23	Not regulated	109.806227292216	112.045768441558	110.427767724761	73.1753196616232	70.6658103066051	74.0189420656097
AUP1	<a href='https://www.ncbi.nlm.nih.gov/gene/?term=550' target="_blank"> 550 </a>	AUP1 lipid droplet regulating VLDL assembly factor	nonsense_mediated_decay	protein_coding	0.247201065029853	1.18690220191107	6.0059003442624e-05	0.000209911638893226	Not regulated	103.719969890338	100.331694710202	99.9498854736492	87.3753536509231	84.9233370875104	88.5206123478516
AURKA	<a href='https://www.ncbi.nlm.nih.gov/gene/?term=6790' target="_blank"> 6790 </a>	aurora kinase A	protein_coding	protein_coding	-0.916045880162356	-1.8869365086351	2.57848541429765e-25	8.19913776984445e-24	Not regulated	21.9764611019479	24.2546646352814	21.3657685903106	39.111243905962	45.7924222300483	45.1153004843163
AURKAIP1	<a href='https://www.ncbi.nlm.nih.gov/gene/?term=54998' target="_blank"> 54998 </a>	aurora kinase A interacting protein 1	protein_coding	protein_coding	-0.061198737246487	-1.04333230699878	0.33358093110022	0.429490314324367	Not regulated	60.5244486075647	61.7057341164741	61.4095011934727	65.1313697717308	64.6252382125144	65.3078692919019
AURKB	<a href='https://www.ncbi.nlm.nih.gov/gene/?term=9212' target="_blank"> 9212 </a>	aurora kinase B	protein_coding	protein_coding	-0.963072566587293	-1.9494573157049	4.95519958763487e-19	9.48156911972966e-18	Not regulated	12.0457177745502	13.8914108561434	12.1178986034597	22.4902272431686	27.4490702510886	25.6800411248034
AVEN	<a href='https://www.ncbi.nlm.nih.gov/gene/?term=57099' target="_blank"> 57099 </a>	apoptosis and caspase activation inhibitor	protein_coding	protein_coding	-0.358966054749755	-1.28250642624364	0.000137335661267204	0.000447273225036106	Not regulated	16.441348120351	17.244510028316	18.0401798758273	23.0705407709394	21.6305780133983	22.809918881443
AVL9	<a href='https://www.ncbi.nlm.nih.gov/gene/?term=23080' target="_blank"> 23080 </a>	AVL9 cell migration associated	processed_transcript	protein_coding	-0.139933643376501	-1.10185443501939	0.0452017516021566	0.080431563808772	Not regulated	44.4212258984291	44.7660512856283	45.8749018559548	48.7151455066443	52.6773419381733	50.1516097260866
AXIN1	<a href='https://www.ncbi.nlm.nih.gov/gene/?term=8312' target="_blank"> 8312 </a>	axin 1	retained_intron	protein_coding	0.000552249205147986	1.00038286325295	0.995059310970541	0.995816795543676	Not regulated	29.5014421285476	26.5635129224059	28.4269501073642	30.4520960117355	27.093742480848	28.3991043027237
AXIN2	<a href='https://www.ncbi.nlm.nih.gov/gene/?term=8313' target="_blank"> 8313 </a>	axin 2	protein_coding	protein_coding	0.862963465982716	1.8187704454739	2.19911987861523e-06	1.00518180367193e-05	Not regulated	5.07188116823168	5.7917167519344	5.42116516470568	3.07804204970373	2.53171036296448	3.52471152693379
AXL	<a href='https://www.ncbi.nlm.nih.gov/gene/?term=558' target="_blank"> 558 </a>	AXL receptor tyrosine kinase	protein_coding	protein_coding	-0.41366757119332	-1.33206785186811	1.56886580121059e-07	8.63384800526564e-07	Not regulated	231.82723506459	279.787820535177	260.489263964597	323.93314531082	355.68309801087	367.778471324635
AZI2	<a href='https://www.ncbi.nlm.nih.gov/gene/?term=64343' target="_blank"> 64343 </a>	5-azacytidine induced 2	protein_coding	protein_coding	-0.261426045320318	-1.19866294876498	0.000486583573224811	0.00140880691339873	Not regulated	33.7280097687407	34.6632070266149	31.4336467533354	38.9885326295805	41.4401012043134	41.4908899741921
AZIN1	<a href='https://www.ncbi.nlm.nih.gov/gene/?term=51582' target="_blank"> 51582 </a>	antizyme inhibitor 1	protein_coding	protein_coding	-0.22872403024926	-1.17179811172202	0.0009025657723673	0.00247610908311805	Not regulated	68.9353182115489	77.9922158098836	69.0629108377631	81.4244723548292	89.3649342155182	86.9596686716381
B2M	<a href='https://www.ncbi.nlm.nih.gov/gene/?term=567' target="_blank"> 567 </a>	beta-2-microglobulin	protein_coding	protein_coding	0.00191395961952298	1.00132753611095	0.976104377887449	0.982336346735691	Not regulated	812.515363150715	829.652538028979	796.182383055135	812.84934448576	868.998478094739	797.491159479678
B3GALNT1	<a href='https://www.ncbi.nlm.nih.gov/gene/?term=8706' target="_blank"> 8706 </a>	beta-1,3-N-acetylgalactosaminyltransferase 1 (globoside blood group)	protein_coding	protein_coding	0.0854886534289504	1.06104706643341	0.421084698877392	0.518179903123908	Not regulated	23.2038563446599	23.7329746601823	20.5457604141366	18.6734551015359	24.0290404625226	22.1553295978696
B3GALNT2	<a href='https://www.ncbi.nlm.nih.gov/gene/?term=148789' target="_blank"> 148789 </a>	beta-1,3-N-acetylgalactosaminyltransferase 2	protein_coding	protein_coding	0.181821278329432	1.13431495681619	0.0195382872300732	0.0387604209450966	Not regulated	35.5876995304256	38.1469464262747	33.6203352231327	31.2729072249899	33.2231465174988	31.8734628078442
B3GALT4	<a href='https://www.ncbi.nlm.nih.gov/gene/?term=8705' target="_blank"> 8705 </a>	beta-1,3-galactosyltransferase 4	protein_coding	protein_coding	0.18826756810006	1.13939467440589	0.192977314189416	0.275781852708978	Not regulated	9.93243395445371	9.14481592410695	10.2501022021746	10.0549373623655	8.83877828473565	7.20048211930761
B3GALT6	<a href='https://www.ncbi.nlm.nih.gov/gene/?term=126792' target="_blank"> 126792 </a>	beta-1,3-galactosyltransferase 6	protein_coding	protein_coding	0.589444366801561	1.50466713494641	4.06810544503021e-13	4.61330683252449e-12	Not regulated	37.3205922629048	36.6663571814193	38.3126042312393	25.8145126568486	23.8069606061222	26.3849834301901
B3GAT3	<a href='https://www.ncbi.nlm.nih.gov/gene/?term=26229' target="_blank"> 26229 </a>	beta-1,3-glucuronyltransferase 3	protein_coding	protein_coding	0.3034780377243	1.23411602703184	0.000225264018123151	0.000699370617887127	Not regulated	41.1650781884244	37.6239500489008	39.5877169451898	34.1047059107173	30.0696125566132	33.4847595058711
B3GLCT	<a href='https://www.ncbi.nlm.nih.gov/gene/?term=145173' target="_blank"> 145173 </a>	beta 3-glucosyltransferase	protein_coding	protein_coding	-0.165937766259697	-1.12189508413952	0.0538943112184556	0.0937225894380519	Not regulated	40.3214552874419	34.0100058891787	38.2214922116644	42.1896963612724	40.640613721272	45.8716028719527
B3GNT2	<a href='https://www.ncbi.nlm.nih.gov/gene/?term=10678' target="_blank"> 10678 </a>	UDP-GlcNAc:betaGal beta-1,3-N-acetylglucosaminyltransferase 2	protein_coding	protein_coding	-0.320905823711302	-1.24911458325397	0.00889694048778484	0.0193512401620773	Not regulated	16.9908019135761	16.6784023758713	12.5734587013342	17.647441084968	21.4084981569979	19.8390905944559
B3GNT5	<a href='https://www.ncbi.nlm.nih.gov/gene/?term=84002' target="_blank"> 84002 </a>	UDP-GlcNAc:betaGal beta-1,3-N-acetylglucosaminyltransferase 5	protein_coding	protein_coding	0.122422239573584	1.0885609887371	0.156825744734935	0.232177011593354	Not regulated	43.6181780467925	44.1563968906879	38.9503883682635	35.1307199272852	41.0403574627927	42.5483034322722
B3GNT9	<a href='https://www.ncbi.nlm.nih.gov/gene/?term=84752' target="_blank"> 84752 </a>	UDP-GlcNAc:betaGal beta-1,3-N-acetylglucosaminyltransferase 9	protein_coding	protein_coding	0.890312947200357	1.85357815551187	9.17195546212667e-09	5.96366273241636e-08	Not regulated	11.7921237161387	10.3205779714921	12.2545666328221	7.63354428326524	5.37433252488952	5.79059750853409
B3GNTL1	<a href='https://www.ncbi.nlm.nih.gov/gene/?term=146712' target="_blank"> 146712 </a>	UDP-GlcNAc:betaGal beta-1,3-N-acetylglucosaminyltransferase like 1	nonsense_mediated_decay	protein_coding	-0.0500044567709708	-1.03526812198489	0.747121166115604	0.808288552497262	Not regulated	5.19867819743747	4.87723515952371	5.37560915491823	5.17111064350226	5.68524432385007	5.43812635584071
B4GALNT4	<a href='https://www.ncbi.nlm.nih.gov/gene/?term=338707' target="_blank"> 338707 </a>	beta-1,4-N-acetyl-galactosaminyltransferase 4	retained_intron	protein_coding	0.623336083702164	1.54043315900855	1.1398417446072e-06	5.48018030936637e-06	Not regulated	16.3145510911452	12.8027422937497	15.0790392396435	10.42430240833	9.19410605497628	9.56707414453459
B4GALT1	<a href='https://www.ncbi.nlm.nih.gov/gene/?term=2683' target="_blank"> 2683 </a>	beta-1,4-galactosyltransferase 1	protein_coding	protein_coding	-0.0343229448709936	-1.02407611249742	0.57574826423259	0.662440703601918	Not regulated	135.038836104169	143.442969780992	135.939133205729	144.832138578726	143.596835148494	143.606818211645
B4GALT2	<a href='https://www.ncbi.nlm.nih.gov/gene/?term=8704' target="_blank"> 8704 </a>	beta-1,4-galactosyltransferase 2	processed_transcript	protein_coding	0.0545632642437793	1.03854466522407	0.374095347203447	0.471475506686789	Not regulated	97.4223841064502	96.5866748555677	94.3464962697937	96.1169930720817	92.029892492323	94.512621943639
B4GALT3	<a href='https://www.ncbi.nlm.nih.gov/gene/?term=8703' target="_blank"> 8703 </a>	beta-1,4-galactosyltransferase 3	protein_coding	protein_coding	0.876788443996626	1.83628303332893	2.09535190204236e-32	1.02301384456351e-30	Not regulated	68.4703957711277	63.0556831338422	68.6529067496761	38.4550053409652	35.4883610527828	37.0094710328048
B4GALT4	<a href='https://www.ncbi.nlm.nih.gov/gene/?term=8702' target="_blank"> 8702 </a>	beta-1,4-galactosyltransferase 4	protein_coding	protein_coding	-0.581565013613729	-1.49647171819516	3.89202195830359e-05	0.000140940499796265	Not regulated	6.46664848949539	7.01102554181533	5.46672117449312	9.06996390646031	9.59384979649699	10.2720164499213
B4GALT5	<a href='https://www.ncbi.nlm.nih.gov/gene/?term=9334' target="_blank"> 9334 </a>	beta-1,4-galactosyltransferase 5	protein_coding	protein_coding	-0.182391748581405	-1.13476357615323	0.0166611590206462	0.0336701883944707	Not regulated	164.667075261922	147.97183100055	159.2638102169	195.845555482482	166.826388127975	182.479351051544
B4GALT6	<a href='https://www.ncbi.nlm.nih.gov/gene/?term=9331' target="_blank"> 9331 </a>	beta-1,4-galactosyltransferase 6	retained_intron	protein_coding	-0.852108794141825	-1.80513757585354	7.63410018174156e-17	1.23874502066671e-15	Not regulated	16.1454883855375	13.6736771436647	13.484578897083	25.6913909748604	25.8945112562859	28.147339193657
B4GALT7	<a href='https://www.ncbi.nlm.nih.gov/gene/?term=11285' target="_blank"> 11285 </a>	beta-1,4-galactosyltransferase 7	protein_coding	protein_coding	-0.0220294109674538	-1.01538680046491	0.799223618850904	0.849497486793265	Not regulated	34.6578546495832	33.4003514942383	34.0303393112197	38.6602081442788	34.8665374548617	31.8231097860308
B4GAT1	<a href='https://www.ncbi.nlm.nih.gov/gene/?term=11041' target="_blank"> 11041 </a>	beta-1,4-glucuronyltransferase 1	protein_coding	protein_coding	0.32295580116678	1.25089075686595	5.28442278079183e-06	2.26880626316175e-05	Not regulated	87.2786217699869	80.4308333896454	90.8386835161607	73.2984413436114	68.0008520298004	69.0843459279024
B9D1	<a href='https://www.ncbi.nlm.nih.gov/gene/?term=27077' target="_blank"> 27077 </a>	B9 domain containing 1	protein_coding	protein_coding	-0.0278195927228393	-1.01947019150752	0.844704537221919	0.88342229644985	Not regulated	10.4818877476788	8.05614736171327	10.0678781630248	9.23412614911118	11.1039928200197	9.36566205728123
B9D2	<a href='https://www.ncbi.nlm.nih.gov/gene/?term=80776' target="_blank"> 80776 </a>	B9 domain containing 2	protein_coding	protein_coding	-0.189892495053197	-1.14067871303002	0.208248002335673	0.292901014374993	Not regulated	5.41000657944713	5.96590372191739	5.42116516470568	6.93585475199906	5.8184922376903	6.74730492298755
BABAM1	<a href='https://www.ncbi.nlm.nih.gov/gene/?term=29086' target="_blank"> 29086 </a>	BRISC and BRCA1 A complex member 1	protein_coding	protein_coding	0.105078008997805	1.07555254585784	0.107822835525801	0.169234305432672	Not regulated	64.3283594837385	60.8347992665591	63.186185575183	58.9752856723234	59.7838973429859	59.5676248051811
BABAM2	<a href='https://www.ncbi.nlm.nih.gov/gene/?term=9577' target="_blank"> 9577 </a>	BRISC and BRCA1 A complex member 2	NA	NA	-0.07143556797555	-1.05076173445365	0.493703532719383	0.588285613393701	Not regulated	24.7326058601178	27.3038075448336	29.9302984303498	30.4110554510728	31.624171551416	25.5078337902017
BACE1	<a href='https://www.ncbi.nlm.nih.gov/gene/?term=23621' target="_blank"> 23621 </a>	beta-secretase 1	protein_coding	protein_coding	0.147754283385398	1.10784364632686	0.0511546983079882	0.0895285451179389	Not regulated	120.964365862326	117.184284056056	126.281259130791	115.693340508197	100.424511064258	118.883484501296
BACE1-AS	<a href='https://www.ncbi.nlm.nih.gov/gene/?term=100379571' target="_blank"> 100379571 </a>	BACE1 antisense RNA	antisense	antisense	0.0374729730027893	1.02631455705474	0.769090289573008	0.825741194429169	Not regulated	8.62219798599386	9.2754561515942	9.06564594770109	9.60349119507562	8.5278664857751	8.56001370826779
BACE2	<a href='https://www.ncbi.nlm.nih.gov/gene/?term=25825' target="_blank"> 25825 </a>	beta-secretase 2	protein_coding	protein_coding	0.68883271942019	1.61197874311384	7.9767039210518e-23	2.09559407297347e-21	Not regulated	320.162498744625	359.129985362429	326.682146185751	222.111514306621	205.645947026764	207.30339080552
BACH1	<a href='https://www.ncbi.nlm.nih.gov/gene/?term=571' target="_blank"> 571 </a>	BTB domain and CNC homolog 1	protein_coding	protein_coding	0.922032769869653	1.89478317946433	1.04450005568922e-18	1.9304880426256e-17	Not regulated	23.1193249918561	25.344204132525	22.3680008056343	12.5584115627912	13.9021990106646	11.5308419952548
BAD	<a href='https://www.ncbi.nlm.nih.gov/gene/?term=572' target="_blank"> 572 </a>	BCL2 associated agonist of cell death	protein_coding	protein_coding	0.155332710380085	1.11367842208418	0.0586236126416208	0.100753129622668	Not regulated	45.0552110444581	44.8531447706198	41.9570850142347	42.394899164586	41.9286768883942	36.0527636183514
BAG1	<a href='https://www.ncbi.nlm.nih.gov/gene/?term=573' target="_blank"> 573 </a>	BAG cochaperone 1	processed_transcript	protein_coding	0.438493021287131	1.3551880153211	5.35931776941455e-10	4.26042595588762e-09	Not regulated	61.9614816052304	61.6186406314826	59.587260801975	48.6741049459816	45.17104279184	43.6057168903524
BAG2	<a href='https://www.ncbi.nlm.nih.gov/gene/?term=9532' target="_blank"> 9532 </a>	BAG cochaperone 2	protein_coding	protein_coding	-0.630860882987592	-1.5484887299609	1.01377456597349e-08	6.54917363053368e-08	Not regulated	28.1066748072839	32.8777905842893	26.240261637567	37.9214780523499	48.6354885516861	51.1586701623534
BAG3	<a href='https://www.ncbi.nlm.nih.gov/gene/?term=9531' target="_blank"> 9531 </a>	BAG cochaperone 3	protein_coding	protein_coding	0.104550283731764	1.07515919006254	0.111116903084083	0.17371265353213	Not regulated	114.075060608811	116.269802463646	120.632313917148	105.392159781856	110.373688630995	116.819010606949
BAG4	<a href='https://www.ncbi.nlm.nih.gov/gene/?term=9530' target="_blank"> 9530 </a>	BAG cochaperone 4	processed_transcript	protein_coding	-0.0571981730655855	-1.04044317520823	0.545794686131923	0.635399603778053	Not regulated	20.118461967319	19.2032425057747	19.543072638715	19.2069823901512	21.4964417801325	21.7525054233628
BAG5	<a href='https://www.ncbi.nlm.nih.gov/gene/?term=9529' target="_blank"> 9529 </a>	BAG cochaperone 5	protein_coding	protein_coding	0.0131768341264701	1.00917532297869	0.85334128672127	0.890191389956633	Not regulated	45.2242737500658	47.1175753803987	42.503757131684	44.6521300010354	46.2370261025619	45.1666605665659
BAG6	<a href='https://www.ncbi.nlm.nih.gov/gene/?term=7917' target="_blank"> 7917 </a>	BAG cochaperone 6	processed_transcript	protein_coding	0.201371752658934	1.1497910872367	0.00220824097301841	0.00555281014044783	Not regulated	251.565305944291	237.547480314302	249.692489644973	224.943312992348	209.11039278661	220.193764389735
BAHCC1	<a href='https://www.ncbi.nlm.nih.gov/gene/?term=57597' target="_blank"> 57597 </a>	BAH domain and coiled-coil containing 1	protein_coding	protein_coding	0.260010727817015	1.19748760905113	0.023822294630166	0.0460745309288785	Not regulated	23.795575814287	24.647456252593	23.9169051384074	24.4191335943162	19.187699592994	17.7242636782957
BAHD1	<a href='https://www.ncbi.nlm.nih.gov/gene/?term=22893' target="_blank"> 22893 </a>	bromo adjacent homology domain containing 1	protein_coding	protein_coding	-0.373481321390707	-1.29547513168303	1.55060233977048e-06	7.2898790869312e-06	Not regulated	34.1084008563581	35.4905951340341	34.7592354678187	48.0995370967036	42.7725803427157	46.7276042427795
BAIAP2	<a href='https://www.ncbi.nlm.nih.gov/gene/?term=10458' target="_blank"> 10458 </a>	BAR/IMD domain containing adaptor protein 2	protein_coding	protein_coding	-0.247955693572495	-1.18752319563661	0.0697739519765442	0.117271254548239	Not regulated	6.80477390071084	7.09811902680682	7.92674570301502	9.19308558844846	8.88319425601573	8.25789557738775
BAIAP2-DT	<a href='https://www.ncbi.nlm.nih.gov/gene/?term=440465' target="_blank"> 440465 </a>	BAIAP2 divergent transcript	NA	NA	-0.0883668469827943	-1.06316598072168	0.267566451203926	0.359251426452193	Not regulated	31.065272155419	35.2728614215554	32.8003270469587	37.0185857177701	34.422377742061	35.8009985092847
BAK1	<a href='https://www.ncbi.nlm.nih.gov/gene/?term=578' target="_blank"> 578 </a>	BCL2 antagonist/killer 1	protein_coding	protein_coding	0.13319580136101	1.09672042446395	0.121059477673832	0.186586154023336	Not regulated	36.6591344272146	34.9514864619368	40.0081989155279	32.7844310741977	33.4039195206088	37.5719142864599
BANF1	<a href='https://www.ncbi.nlm.nih.gov/gene/?term=8815' target="_blank"> 8815 </a>	BAF nuclear assembly factor 1	protein_coding	protein_coding	-0.116245117745049	-1.08391011042711	0.0827732263352848	0.135850034119223	Not regulated	98.6903543985081	105.077418707389	99.5321368638983	103.585143895876	117.342998684553	113.948888363588
BANP	<a href='https://www.ncbi.nlm.nih.gov/gene/?term=54971' target="_blank"> 54971 </a>	BTG3 associated nuclear protein	processed_transcript	protein_coding	-0.109947077693246	-1.07918864795757	0.313209714991901	0.408457155799625	Not regulated	15.7790449711328	13.7790602605044	16.5737319207695	16.1925532094747	16.4885410183036	18.076734830989
BAP1	<a href='https://www.ncbi.nlm.nih.gov/gene/?term=8314' target="_blank"> 8314 </a>	BRCA1 associated protein 1	protein_coding	protein_coding	0.133244512683897	1.09675745488486	0.0506075025718815	0.0886354259330382	Not regulated	87.4899501519965	85.3951620341606	89.2897791833876	86.0210151490535	76.3954706017353	80.8669530322239
BARD1	<a href='https://www.ncbi.nlm.nih.gov/gene/?term=580' target="_blank"> 580 </a>	BRCA1 associated RING domain 1	protein_coding	protein_coding	-0.467785882746388	-1.38298535832397	0.00547491652740031	0.0125047048154285	Not regulated	4.52242737500658	6.31427766188337	4.82893703746892	6.40232746338375	7.50629914633329	8.20754255557441
BASP1	<a href='https://www.ncbi.nlm.nih.gov/gene/?term=10409' target="_blank"> 10409 </a>	brain abundant membrane attached signal protein 1	protein_coding	protein_coding	-0.332852731310639	-1.25950140489635	1.10823248547973e-05	4.47429097869862e-05	Not regulated	164.371215527108	180.457700902377	180.082906689761	200.893544443996	237.847526204821	234.796140715604
BAX	<a href='https://www.ncbi.nlm.nih.gov/gene/?term=581' target="_blank"> 581 </a>	BCL2 associated X, apoptosis regulator	retained_intron	protein_coding	0.164514441682823	1.12078879807824	0.0203228970895045	0.0400863150671421	Not regulated	164.41348120351	146.012227588241	155.437105394754	149.059316326986	137.645094996964	136.406336092338
BAZ1A	<a href='https://www.ncbi.nlm.nih.gov/gene/?term=11177' target="_blank"> 11177 </a>	bromodomain adjacent to zinc finger domain 1A	protein_coding	protein_coding	-0.278232761861534	-1.21270845951319	9.0140854531473e-06	3.69059068237578e-05	Not regulated	81.8263495141378	87.746686128931	83.1852738718703	100.344170820341	106.864826899869	104.935697459
BAZ1B	<a href='https://www.ncbi.nlm.nih.gov/gene/?term=9031' target="_blank"> 9031 </a>	bromodomain adjacent to zinc finger domain 1B	protein_coding	protein_coding	-0.0407937422987901	-1.02867963019705	0.567344234471947	0.655368120096678	Not regulated	110.862869202264	128.20160990748	118.901185545225	117.991611905309	125.030959153421	132.025623194577
BAZ2A	<a href='https://www.ncbi.nlm.nih.gov/gene/?term=11176' target="_blank"> 11176 </a>	bromodomain adjacent to zinc finger domain 2A	protein_coding	protein_coding	-0.430244023229308	-1.34746147263291	1.32863304066522e-10	1.13820939213509e-09	Not regulated	113.525606815586	108.518482299403	120.313421848636	160.30442994857	155.500315451555	153.878834661567
BAZ2B	<a href='https://www.ncbi.nlm.nih.gov/gene/?term=29994' target="_blank"> 29994 </a>	bromodomain adjacent to zinc finger domain 2B	protein_coding	protein_coding	0.32007578248509	1.24839612345008	2.23191560511729e-05	8.51554522367364e-05	Not regulated	44.4634915748311	49.8610201576308	46.3304619538292	39.1526948722314	38.2923413196942	37.1670759910806
BBC3	<a href='https://www.ncbi.nlm.nih.gov/gene/?term=27113' target="_blank"> 27113 </a>	BCL2 binding component 3	retained_intron	protein_coding	0.0676484246333853	1.04800705191627	0.469505673751782	0.564327407862436	Not regulated	35.8412935888372	32.2245894468531	31.1147546848233	35.5821660945751	31.2244278098953	29.4061647389905
BBIP1	<a href='https://www.ncbi.nlm.nih.gov/gene/?term=92482' target="_blank"> 92482 </a>	BBSome interacting protein 1	protein_coding	protein_coding	-0.230039755614553	-1.17286726889424	0.0395331155268946	0.0717566041657765	Not regulated	12.3415775093638	11.2350595639028	11.8445625447351	12.8456954874302	14.8793503788263	14.6527293476819
BBS1	<a href='https://www.ncbi.nlm.nih.gov/gene/?term=582' target="_blank"> 582 </a>	Bardet-Biedl syndrome 1	nonsense_mediated_decay	protein_coding	0.439640730722058	1.35626653909854	1.41039091680622e-07	7.81237619279106e-07	Not regulated	32.7136335350943	35.4905951340341	32.5269909882341	26.1017965814876	25.1998454654654	24.2258458548341
BBS10	<a href='https://www.ncbi.nlm.nih.gov/gene/?term=79738' target="_blank"> 79738 </a>	Bardet-Biedl syndrome 10	protein_coding	protein_coding	0.00224204075588797	1.00155527241224	0.982757263342316	0.986961285493685	Not regulated	15.9764256799298	19.5524873805906	18.4046279541268	18.2220089342461	18.9212037653135	17.623557634669
BBS12	<a href='https://www.ncbi.nlm.nih.gov/gene/?term=166379' target="_blank"> 166379 </a>	Bardet-Biedl syndrome 12	protein_coding	protein_coding	0.0923084782751521	1.06607466068613	0.530669176477601	0.622451758611019	Not regulated	6.21305443108381	7.31585273928556	7.01562550726617	6.23816522073288	6.26265195049109	7.15012909749427
BBS2	<a href='https://www.ncbi.nlm.nih.gov/gene/?term=583' target="_blank"> 583 </a>	Bardet-Biedl syndrome 2	protein_coding	protein_coding	0.0562166757699249	1.03973557946361	0.521131129550308	0.613528336752914	Not regulated	51.8599849451689	43.1112750707899	49.4738266291627	47.3608070047747	50.5453753167295	43.5050108467257
BBS4	<a href='https://www.ncbi.nlm.nih.gov/gene/?term=585' target="_blank"> 585 </a>	Bardet-Biedl syndrome 4	nonsense_mediated_decay	protein_coding	0.0460738801630354	1.03245140578706	0.751119386994795	0.81137222656272	Not regulated	7.69235310515138	6.92393205682384	7.06118151705361	6.68961138802276	8.03929080169424	6.64659887936087
BBS7	<a href='https://www.ncbi.nlm.nih.gov/gene/?term=55212' target="_blank"> 55212 </a>	Bardet-Biedl syndrome 7	protein_coding	protein_coding	-0.401344066289015	-1.32073778433462	5.86593800904482e-05	0.00020541021895208	Not regulated	13.440485095814	14.4575185085881	14.0312510145323	17.7295222062935	18.7879558514733	19.9397966380826
BBS9	<a href='https://www.ncbi.nlm.nih.gov/gene/?term=27241' target="_blank"> 27241 </a>	Bardet-Biedl syndrome 9	protein_coding	protein_coding	0.338965710728564	1.26484947967172	0.00122023086156543	0.0032471433309005	Not regulated	14.7084553878719	14.1091445686222	14.1679190438947	11.5323975462233	11.7258164179408	11.3294299080015
BBX	<a href='https://www.ncbi.nlm.nih.gov/gene/?term=56987' target="_blank"> 56987 </a>	BBX high mobility group box domain containing	protein_coding	protein_coding	-0.364007129063606	-1.28699560696192	1.05455931951189e-08	6.80468276695568e-08	Not regulated	62.2996070164458	67.4974508684085	65.0084259666807	83.7227437519413	84.123849604469	87.4631988897714
BCAM	<a href='https://www.ncbi.nlm.nih.gov/gene/?term=4059' target="_blank"> 4059 </a>	basal cell adhesion molecule (Lutheran blood group)	protein_coding	protein_coding	-0.0556108092878607	-1.03929902935069	0.498240045901945	0.59253941220975	Not regulated	43.280052635577	46.3337340154752	41.0459648184858	49.7822000838749	45.9261143036013	42.3468913450189
BCAP29	<a href='https://www.ncbi.nlm.nih.gov/gene/?term=55973' target="_blank"> 55973 </a>	B cell receptor associated protein 29	protein_coding	protein_coding	-0.149070633939885	-1.10885493149694	0.0173431704876865	0.0349077970013012	Not regulated	78.4298797584786	72.8345396286873	73.5889004101455	83.269655962225	85.0752397092883	85.6092006266043
BCAP31	<a href='https://www.ncbi.nlm.nih.gov/gene/?term=10134' target="_blank"> 10134 </a>	B cell receptor associated protein 31	protein_coding	protein_coding	0.12114035374381	1.08759419318139	0.0595534121362078	0.102128709412159	Not regulated	134.40485095814	139.959230381332	140.950294282348	132.273727015935	123.831727928859	132.680212478151
BCAR1	<a href='https://www.ncbi.nlm.nih.gov/gene/?term=9564' target="_blank"> 9564 </a>	BCAR1 scaffold protein, Cas family member	protein_coding	protein_coding	0.231424137917432	1.17399326983545	0.000943280577150129	0.00257563917057028	Not regulated	297.039369841893	312.448748341837	314.880406290216	280.880776364417	248.951074865128	271.704402174564
BCAR3	<a href='https://www.ncbi.nlm.nih.gov/gene/?term=8412' target="_blank"> 8412 </a>	BCAR3 adaptor protein, NSP family member	protein_coding	protein_coding	-0.147091524083266	-1.10733483120154	0.0938947890383866	0.15054273499703	Not regulated	64.3706251601404	60.5735188115846	74.6207440318311	78.71579535109	68.6226756277215	77.6947126579835
BCAS2	<a href='https://www.ncbi.nlm.nih.gov/gene/?term=10286' target="_blank"> 10286 </a>	BCAS2 pre-mRNA processing factor	protein_coding	protein_coding	-0.0274726293074553	-1.01922504175736	0.753766185394027	0.813722345136258	Not regulated	26.9232358680298	25.6050491200745	24.5546892754316	24.8295392009434	27.5823181649288	27.694161997337
BCAS3	<a href='https://www.ncbi.nlm.nih.gov/gene/?term=54828' target="_blank"> 54828 </a>	BCAS3 microtubule associated cell migration factor	protein_coding	protein_coding	0.543553900645572	1.45755861377197	5.77412653350115e-07	2.91116165442108e-06	Not regulated	15.6383002687144	17.0267763158372	15.8079353962426	12.0659248348386	11.3260726764201	10.372722493548
BCAT1	<a href='https://www.ncbi.nlm.nih.gov/gene/?term=586' target="_blank"> 586 </a>	branched chain amino acid transaminase 1	protein_coding	protein_coding	-0.893421614254002	-1.85757648480899	6.01552548358658e-23	1.59556029293015e-21	Not regulated	124.34561997448	137.259332346596	107.329959059215	205.449046677558	242.91094693075	249.549576106913
BCAT2	<a href='https://www.ncbi.nlm.nih.gov/gene/?term=587' target="_blank"> 587 </a>	branched chain amino acid transaminase 2	protein_coding	protein_coding	-0.153873242716429	-1.11255236582226	0.040678846989173	0.0736182380971847	Not regulated	31.2766005374287	31.8326687643913	32.6181030078089	35.2538416092733	37.6647436455067	35.4988803784046
BCCIP	<a href='https://www.ncbi.nlm.nih.gov/gene/?term=56647' target="_blank"> 56647 </a>	BRCA2 and CDKN1A interacting protein	protein_coding	protein_coding	-0.528794494490574	-1.44272316270872	1.25518903477432e-08	8.01026940989005e-08	Not regulated	36.2216846764546	42.9370881008069	35.8981357125048	49.5769972805613	57.8295946066624	61.7831577649681
BCKDHA	<a href='https://www.ncbi.nlm.nih.gov/gene/?term=593' target="_blank"> 593 </a>	branched chain keto acid dehydrogenase E1 subunit alpha	protein_coding	protein_coding	0.587323216672529	1.50245649467069	2.09637307368015e-08	1.306857655084e-07	Not regulated	34.1215032160427	32.2681361893488	32.4787016178594	26.0131489704561	20.8217631763881	19.9891425994597
BCKDHB	<a href='https://www.ncbi.nlm.nih.gov/gene/?term=594' target="_blank"> 594 </a>	branched chain keto acid dehydrogenase E1 subunit beta	protein_coding	protein_coding	0.0567378164123283	1.04011122804451	0.67809812090524	0.750751261407599	Not regulated	9.80563692524792	9.23190940909845	7.51674161492804	8.61851773917043	8.92761022729581	8.45930766464111
BCKDK	<a href='https://www.ncbi.nlm.nih.gov/gene/?term=10295' target="_blank"> 10295 </a>	branched chain keto acid dehydrogenase kinase	protein_coding	protein_coding	-0.0508834857369809	-1.03589909938244	0.457787975433598	0.553195983017667	Not regulated	74.2607934381922	68.8909466282724	76.3974284135413	79.7418093676579	75.2406553484532	76.5365931562767
BCL10	<a href='https://www.ncbi.nlm.nih.gov/gene/?term=8915' target="_blank"> 8915 </a>	BCL10 immune signaling adaptor	protein_coding	protein_coding	0.0857575717844497	1.06124486404067	0.184215932122229	0.265322881482402	Not regulated	73.0350888225362	74.3778361827365	70.0195870432994	67.9631684574583	68.0008520298004	72.7601165202762
BCL2L1	<a href='https://www.ncbi.nlm.nih.gov/gene/?term=598' target="_blank"> 598 </a>	BCL2 like 1	protein_coding	protein_coding	0.246640369133619	1.18644100819244	8.67035264392878e-05	0.000294274595733959	Not regulated	168.006063697674	170.659683840834	179.445122552737	147.45873446114	146.439457310419	150.807300330953
BCL2L11	<a href='https://www.ncbi.nlm.nih.gov/gene/?term=10018' target="_blank"> 10018 </a>	BCL2 like 11	protein_coding	protein_coding	1.27000940050273	2.41163136935625	1.84432923909808e-43	1.58986943939127e-41	Up in trim47	38.7576252605704	40.1500965810791	39.314836446563	18.3861711768969	15.5900059193076	15.8108488493887
BCL2L12	<a href='https://www.ncbi.nlm.nih.gov/gene/?term=83596' target="_blank"> 83596 </a>	BCL2 like 12	protein_coding	protein_coding	-0.411675251668286	-1.33022957484095	0.000584787722484696	0.00166991400877229	Not regulated	10.7354818060904	11.3217175814694	8.88342190855132	13.8717095039981	13.6801191542642	14.4004607083971
BCL2L13	<a href='https://www.ncbi.nlm.nih.gov/gene/?term=23786' target="_blank"> 23786 </a>	BCL2 like 13	processed_transcript	protein_coding	-0.282614507109192	-1.21639728982368	1.30855884717229e-05	5.2125048085556e-05	Not regulated	76.7122026695042	71.2424707230427	77.2174365897153	95.3372224194901	91.4080688944019	92.0956768965987
BCL2L2	<a href='https://www.ncbi.nlm.nih.gov/gene/?term=599' target="_blank"> 599 </a>	BCL2 like 2	protein_coding	protein_coding	-0.234486604336563	-1.17648799916082	0.00342448577045816	0.00820003819254239	Not regulated	29.970591136609	27.043833492134	28.960866542073	34.4075852484081	34.3211093275424	34.2702666461592
BCL2L2-PABPN1	<a href='https://www.ncbi.nlm.nih.gov/gene/?term=100529063' target="_blank"> 100529063 </a>	BCL2L2-PABPN1 readthrough	protein_coding	protein_coding	-0.0635648690901898	-1.04504485693538	0.810753233515724	0.858691800596324	Not regulated	7.39564805680983	3.03128874512898	5.71272362734531	4.47383151784271	5.5924149438747	7.19141857538121
BCL3	<a href='https://www.ncbi.nlm.nih.gov/gene/?term=602' target="_blank"> 602 </a>	BCL3 transcription coactivator	retained_intron	protein_coding	-0.122124729509424	-1.08833653072621	0.197393079052442	0.280779778531011	Not regulated	20.0339306145151	19.0299264706416	19.8168642575376	23.0647950924466	21.4973300995581	20.594385921656
BCL6	<a href='https://www.ncbi.nlm.nih.gov/gene/?term=604' target="_blank"> 604 </a>	BCL6 transcription repressor	protein_coding	protein_coding	-0.715682548941848	-1.64225999835152	9.16587680155798e-11	7.94471992367562e-10	Not regulated	14.4548613294603	12.2801813838008	16.263495494117	24.3370524729908	23.6292967210018	23.9176853613365
BCL6B	<a href='https://www.ncbi.nlm.nih.gov/gene/?term=255877' target="_blank"> 255877 </a>	BCL6B transcription repressor	protein_coding	protein_coding	0.679672146975242	1.60177570964574	3.39662676539786e-22	8.51781357486362e-21	Not regulated	137.278916953471	137.738346514049	137.488037538502	94.3112084029222	86.1669842833526	81.471189293984
BCL7A	<a href='https://www.ncbi.nlm.nih.gov/gene/?term=605' target="_blank"> 605 </a>	BAF chromatin remodeling complex subunit BCL7A	protein_coding	protein_coding	0.9664048362145	1.95396528531182	9.27071813406427e-13	1.01280300882441e-11	Not regulated	13.5250164486178	17.2880567708117	13.89458298517	8.49539605718228	7.2842192899329	7.45224722837431
BCL7B	<a href='https://www.ncbi.nlm.nih.gov/gene/?term=9275' target="_blank"> 9275 </a>	BAF chromatin remodeling complex subunit BCL7B	retained_intron	protein_coding	-0.234461846646696	-1.17646780994947	0.00119625764318411	0.00319137012449069	Not regulated	35.7144965596314	34.8373939965979	35.2147955656932	42.9284264532013	40.8182776063923	42.951127606779
BCL7C	<a href='https://www.ncbi.nlm.nih.gov/gene/?term=9274' target="_blank"> 9274 </a>	BAF chromatin remodeling complex subunit BCL7C	protein_coding	protein_coding	0.397987955756479	1.31766895121669	1.88215311631935e-05	7.28179434974323e-05	Not regulated	29.5014421285476	31.5713883094169	26.8780457745912	20.9306859379853	24.0290404625226	23.0616839905097
BCL9	<a href='https://www.ncbi.nlm.nih.gov/gene/?term=607' target="_blank"> 607 </a>	BCL9 transcription coactivator	processed_transcript	protein_coding	-0.0384090998239698	-1.02698072164957	0.700163450574346	0.769032733485821	Not regulated	16.8640048843703	19.9444080630523	19.7713082477501	19.7815502394293	19.9871870760354	19.3355603763225
BCL9L	<a href='https://www.ncbi.nlm.nih.gov/gene/?term=283149' target="_blank"> 283149 </a>	BCL9 like	protein_coding	protein_coding	0.043687947440478	1.03074534616183	0.528848017985082	0.620777556430574	Not regulated	124.768276738499	137.433519316579	144.093658957681	134.448876731059	134.225065208398	132.629859456337
BCLAF1	<a href='https://www.ncbi.nlm.nih.gov/gene/?term=9774' target="_blank"> 9774 </a>	BCL2 associated transcription factor 1	protein_coding	protein_coding	0.121884532897406	1.08815534691429	0.0681574707354501	0.114834254404483	Not regulated	139.459403199046	130.082829183297	133.75062249554	120.986752022475	122.631164225159	133.99140516617
BCLAF1P2	<a href='https://www.ncbi.nlm.nih.gov/gene/?term=731605' target="_blank"> 731605 </a>	BCL2 associated transcription factor 1 pseudogene 2	processed_pseudogene	processed_pseudogene	0.302407443292955	1.23320055453193	0.0622405316331658	0.106194839344418	Not regulated	6.65177215213585	5.39021578612361	5.78697992329884	4.8846475300765	4.53176154970642	5.33490266112337
BCOR	<a href='https://www.ncbi.nlm.nih.gov/gene/?term=54880' target="_blank"> 54880 </a>	BCL6 corepressor	protein_coding	protein_coding	0.0398802778509401	1.02802851209809	0.670349211917101	0.744150598775861	Not regulated	32.290976771075	42.240340220875	35.9436917222923	37.4289913243973	35.4439450815028	36.4555877928581
BCORL1	<a href='https://www.ncbi.nlm.nih.gov/gene/?term=63035' target="_blank"> 63035 </a>	BCL6 corepressor like 1	protein_coding	protein_coding	0.297894577118095	1.22934903104569	0.00283935871126084	0.00695592451599735	Not regulated	24.3450296075121	21.6862777628822	24.6913573047939	21.0127670593108	18.654707937633	18.8320301581891
BCR	<a href='https://www.ncbi.nlm.nih.gov/gene/?term=613' target="_blank"> 613 </a>	BCR activator of RhoGEF and GTPase	processed_transcript	protein_coding	0.491646561934647	1.40604869744033	7.73307527883997e-09	5.10327467863159e-08	Not regulated	290.37956721124	276.348063345438	307.264352573952	238.25358762648	195.727860639923	198.648713416244
BCS1L	<a href='https://www.ncbi.nlm.nih.gov/gene/?term=617' target="_blank"> 617 </a>	BCS1 homolog, ubiquinol-cytochrome c reductase complex chaperone	protein_coding	protein_coding	-0.192543980034609	-1.14277705911486	0.0568955843409018	0.0981989484776333	Not regulated	18.3855692348398	19.2476601831203	16.3090515039045	19.6994691181038	22.6521453528401	20.443326856216
BCYRN1	<a href='https://www.ncbi.nlm.nih.gov/gene/?term=618' target="_blank"> 618 </a>	brain cytoplasmic RNA 1	scRNA	scRNA	-1.57226246672599	-2.97370692041748	3.78185669354027e-12	3.88538237956456e-11	Down in trim47	4.60695872781044	9.23190940909845	6.15006132130476	14.4873179139389	19.9427711047553	26.1835713429368
BDH2	<a href='https://www.ncbi.nlm.nih.gov/gene/?term=56898' target="_blank"> 56898 </a>	3-hydroxybutyrate dehydrogenase 2	protein_coding	protein_coding	0.434278415507146	1.35123482462284	3.02654875409365e-07	1.59784396902724e-06	Not regulated	34.6739156066159	32.4645319980046	31.7088050524516	25.7861946699913	23.9770737761249	24.6880865950806
BDNF	<a href='https://www.ncbi.nlm.nih.gov/gene/?term=627' target="_blank"> 627 </a>	brain derived neurotrophic factor	protein_coding	protein_coding	-0.62700416906271	-1.54435472901336	5.30016165678542e-13	5.96146623047608e-12	Not regulated	41.6316912559017	33.8793656616915	41.9570850142347	61.4377193120864	59.7394813717058	63.6462195720617
BDP1	<a href='https://www.ncbi.nlm.nih.gov/gene/?term=55814' target="_blank"> 55814 </a>	B double prime 1, subunit of RNA polymerase III transcription initiation factor IIIB	protein_coding	protein_coding	-0.500641691548896	-1.41484272565085	1.8169793531254e-05	7.06183521746589e-05	Not regulated	29.7127705105573	43.5902892382431	35.1692395559057	45.8833468209169	54.6316446744967	55.7911481691806
BECN1	<a href='https://www.ncbi.nlm.nih.gov/gene/?term=8678' target="_blank"> 8678 </a>	beclin 1	protein_coding	protein_coding	-0.147608102178635	-1.10773139965503	0.02513617949431	0.0482772157598288	Not regulated	55.3257704101273	57.4381533518908	52.799415343646	61.930206040039	63.7369187869129	61.027862437768
BEND3	<a href='https://www.ncbi.nlm.nih.gov/gene/?term=57673' target="_blank"> 57673 </a>	BEN domain containing 3	protein_coding	protein_coding	0.0413226030138942	1.02905679096636	0.808877285761268	0.857280950061457	Not regulated	6.17078875468188	5.57398303945567	4.73782501789404	6.07400297808202	5.55199641000983	4.63247800682727
BEND7	<a href='https://www.ncbi.nlm.nih.gov/gene/?term=222389' target="_blank"> 222389 </a>	BEN domain containing 7	processed_transcript	protein_coding	0.0269284089677401	1.01884063730887	0.762039512331092	0.820247210161232	Not regulated	22.3585428166213	23.6023344326951	21.411324600098	23.1058356531093	22.6521453528401	21.5007403142961
BET1	<a href='https://www.ncbi.nlm.nih.gov/gene/?term=10282' target="_blank"> 10282 </a>	Bet1 golgi vesicular membrane trafficking protein	nonsense_mediated_decay	protein_coding	0.0312231015727876	1.02187809599985	0.744223777007861	0.806181538926442	Not regulated	26.1624536927951	24.9522834500633	21.5479926294604	23.5572818203992	23.4516328358815	25.47862903755
BET1L	<a href='https://www.ncbi.nlm.nih.gov/gene/?term=51272' target="_blank"> 51272 </a>	Bet1 golgi vesicular membrane trafficking protein like	protein_coding	protein_coding	0.113471746046158	1.08182845213596	0.103555096478896	0.163629805892616	Not regulated	92.4772999674243	84.8051036733433	95.8042885829919	83.8323220489108	89.4981821293585	83.7370752755843
BEX3	<a href='https://www.ncbi.nlm.nih.gov/gene/?term=27018' target="_blank"> 27018 </a>	brain expressed X-linked 3	protein_coding	protein_coding	0.297683602132984	1.22916926822473	4.43765932102028e-06	1.93080177240291e-05	Not regulated	210.567599834419	207.326041022253	224.09001214443	172.000989737444	180.373259368399	179.609228808184
BEX4	<a href='https://www.ncbi.nlm.nih.gov/gene/?term=56271' target="_blank"> 56271 </a>	brain expressed X-linked 4	protein_coding	protein_coding	0.598454086160302	1.51409327663026	2.0132465274816e-06	9.25204589097541e-06	Not regulated	23.0347936390522	23.1668670077376	18.9057440617887	12.8867360480929	17.4554767130709	13.4442568241618
BFAR	<a href='https://www.ncbi.nlm.nih.gov/gene/?term=51283' target="_blank"> 51283 </a>	bifunctional apoptosis regulator	protein_coding	protein_coding	-0.0318885224380087	-1.02234953024378	0.602609796096804	0.686115948348925	Not regulated	90.9557356169548	95.1931790957038	93.5720441034072	98.4973455905192	96.560321562891	96.0232125980392
BFSP1	<a href='https://www.ncbi.nlm.nih.gov/gene/?term=631' target="_blank"> 631 </a>	beaded filament structural protein 1	protein_coding	protein_coding	-0.0470194861973669	-1.03312834185064	0.753286891060728	0.813364082196308	Not regulated	7.77688445795525	6.35782440437912	6.15006132130476	6.85377363067363	7.46188317505321	7.04942305386759
BGN	<a href='https://www.ncbi.nlm.nih.gov/gene/?term=633' target="_blank"> 633 </a>	biglycan	protein_coding	protein_coding	0.68722667791891	1.61018524954276	1.06055247207905e-11	1.03102519620443e-10	Not regulated	1303.30439752993	1082.18009776182	1134.70909178562	865.052937648735	669.526351075906	690.239223017264
BHLHB9	<a href='https://www.ncbi.nlm.nih.gov/gene/?term=80823' target="_blank"> 80823 </a>	basic helix-loop-helix family member b9	processed_transcript	protein_coding	-0.35734190110783	-1.28106342174608	0.0145604436555266	0.0298902205200149	Not regulated	5.2299547979749	5.86400434447734	5.0466947642529	7.18045649354885	6.64995922005338	7.23119746261375
BHLHE40	<a href='https://www.ncbi.nlm.nih.gov/gene/?term=8553' target="_blank"> 8553 </a>	basic helix-loop-helix family member e40	protein_coding	protein_coding	-0.615935343858616	-1.53255127551035	1.08956904381904e-11	1.05737069740539e-10	Not regulated	33.9816038271523	32.1810427043573	41.0459648184858	54.3787428780992	56.8080272672206	56.143619321874
BICD1	<a href='https://www.ncbi.nlm.nih.gov/gene/?term=636' target="_blank"> 636 </a>	BICD cargo adaptor 1	protein_coding	protein_coding	0.0117217932114432	1.00815802471809	0.888520330010426	0.916854988314097	Not regulated	27.5994866904607	30.1343458070572	26.6958217354414	28.0307029326353	28.6927174469308	28.5501633681637
BICD2	<a href='https://www.ncbi.nlm.nih.gov/gene/?term=23299' target="_blank"> 23299 </a>	BICD cargo adaptor 2	protein_coding	protein_coding	-0.321117664017533	-1.24929801234792	3.99476641362739e-06	1.75122179610507e-05	Not regulated	61.0739024007898	56.7849522144546	56.9905682440908	71.5747377957773	72.0871213875676	78.953538203317
BICRA	<a href='https://www.ncbi.nlm.nih.gov/gene/?term=29998' target="_blank"> 29998 </a>	BRD4 interacting chromatin remodeling complex associated protein	NA	NA	0.295084460549144	1.22695680560926	0.00293359590870967	0.00716053951024512	Not regulated	28.3602688656955	23.8636148876696	26.7869337550163	22.9006328497957	20.1648509611557	22.5078007505629
BICRAL	<a href='https://www.ncbi.nlm.nih.gov/gene/?term=23506' target="_blank"> 23506 </a>	BRD4 interacting chromatin remodeling complex associated protein like	NA	NA	0.23707863200331	1.17860364414541	0.021241657109881	0.0417418423063984	Not regulated	15.1311121518912	17.070323058333	15.3068192885807	13.7075472613473	13.8133670681045	13.4946098459751
BID	<a href='https://www.ncbi.nlm.nih.gov/gene/?term=637' target="_blank"> 637 </a>	BH3 interacting domain death agonist	protein_coding	protein_coding	-0.0789253101657163	-1.05623094175352	0.263188364002034	0.354185980169726	Not regulated	42.8151301951558	41.9355130234047	42.8226492001961	44.6521300010354	47.4806732984041	45.0659545229392
BIN1	<a href='https://www.ncbi.nlm.nih.gov/gene/?term=274' target="_blank"> 274 </a>	bridging integrator 1	protein_coding	protein_coding	-0.180396930373811	-1.13319561984603	0.0110939122287965	0.0235042679593972	Not regulated	58.4534304638701	61.0525329790378	65.965102172217	70.6308049005348	69.2444992256426	74.1700011310497
BIN3	<a href='https://www.ncbi.nlm.nih.gov/gene/?term=55909' target="_blank"> 55909 </a>	bridging integrator 3	protein_coding	protein_coding	-0.1535847489431	-1.1123299124751	0.127304336194933	0.194850332303355	Not regulated	13.3136880666082	14.5010652510839	13.5756909166579	15.6364536124949	15.8565017469881	15.3576716530687
BIRC2	<a href='https://www.ncbi.nlm.nih.gov/gene/?term=329' target="_blank"> 329 </a>	baculoviral IAP repeat containing 2	processed_transcript	protein_coding	-0.226611085695834	-1.17008317395535	0.000414333527363836	0.00121687086865258	Not regulated	81.8263495141378	82.0420628619881	80.998585402073	90.9869229892421	100.380095092978	100.55498456124
BIRC3	<a href='https://www.ncbi.nlm.nih.gov/gene/?term=330' target="_blank"> 330 </a>	baculoviral IAP repeat containing 3	processed_transcript	protein_coding	-2.71749375825764	-6.57729217265581	1.89109537390909e-51	2.51401763321842e-49	Down in trim47	2.78953464252742	1.69832295733415	2.64224856767167	13.2561010940574	17.2778128279506	17.4221455474156
BIRC5	<a href='https://www.ncbi.nlm.nih.gov/gene/?term=332' target="_blank"> 332 </a>	baculoviral IAP repeat containing 5	protein_coding	protein_coding	-1.09731259786324	-2.13955771705819	2.95161612246096e-17	4.96465431329791e-16	Down in trim47	24.6831550187275	36.6663571814193	23.6891250894702	55.7741219406315	64.936150011475	64.5022209428884
BIRC6	<a href='https://www.ncbi.nlm.nih.gov/gene/?term=57448' target="_blank"> 57448 </a>	baculoviral IAP repeat containing 6	protein_coding	protein_coding	-0.131122146750257	-1.09514518807571	0.103891946772615	0.164036458226773	Not regulated	94.3792554055112	118.751966785903	106.327726843891	114.256920885002	125.608366780062	116.265127367002
BISPR	<a href='https://www.ncbi.nlm.nih.gov/gene/?term=105221694' target="_blank"> 105221694 </a>	BST2 interferon stimulated positive regulator	lincRNA	lincRNA	-0.375086814798844	-1.29691759488084	0.0167652507453058	0.033868139275669	Not regulated	7.04991482384204	5.06971176135491	6.48626467353608	8.32015286315248	7.64665361557834	8.6340326503334
BIVM	<a href='https://www.ncbi.nlm.nih.gov/gene/?term=54841' target="_blank"> 54841 </a>	basic, immunoglobulin-like variable motif containing	protein_coding	protein_coding	0.227660620057907	1.17093469784664	0.00413285384478249	0.0097149359444674	Not regulated	34.8721416289409	33.4003514942383	33.6390131871455	28.9569883867928	31.2328668444385	28.3991043027237
BLCAP	<a href='https://www.ncbi.nlm.nih.gov/gene/?term=10904' target="_blank"> 10904 </a>	BLCAP apoptosis inducing factor	processed_transcript	protein_coding	0.455115118995889	1.37089219014545	1.10520946349274e-09	8.3355305674497e-09	Not regulated	168.640048843703	168.743627171021	166.370547743741	135.598012429615	112.283575396039	126.083966620603
BLM	<a href='https://www.ncbi.nlm.nih.gov/gene/?term=641' target="_blank"> 641 </a>	BLM RecQ like helicase	protein_coding	protein_coding	-0.936239283069899	-1.91353366546939	1.77766886669063e-05	6.91636046370395e-05	Not regulated	4.77602143341817	5.92235697942165	3.00669664597121	6.85377363067363	9.81592965289738	10.1209573844813
BLMH	<a href='https://www.ncbi.nlm.nih.gov/gene/?term=642' target="_blank"> 642 </a>	bleomycin hydrolase	protein_coding	protein_coding	0.224344568626006	1.16824638148985	0.00273293779180985	0.00672207659269502	Not regulated	61.5388248412111	69.2828673107341	59.0861446943131	54.1735400747856	58.140506405623	53.1224380130736
BLOC1S1	<a href='https://www.ncbi.nlm.nih.gov/gene/?term=2647' target="_blank"> 2647 </a>	biogenesis of lysosomal organelles complex 1 subunit 1	protein_coding	protein_coding	0.250198601061025	1.18937083224369	0.00774458209232184	0.0170664236166176	Not regulated	21.4570159389681	24.1862962495631	22.5561471260565	19.4552777821607	20.3309666937432	18.5304155575272
BLOC1S2	<a href='https://www.ncbi.nlm.nih.gov/gene/?term=282991' target="_blank"> 282991 </a>	biogenesis of lysosomal organelles complex 1 subunit 2	protein_coding	protein_coding	0.0324793226221737	1.02276827985049	0.730257460564591	0.793780003927662	Not regulated	29.247848070136	30.7440002019977	25.6480335103302	26.6763644307656	30.9579319822148	27.6438089755236
BLOC1S3	<a href='https://www.ncbi.nlm.nih.gov/gene/?term=388552' target="_blank"> 388552 </a>	biogenesis of lysosomal organelles complex 1 subunit 3	protein_coding	protein_coding	0.183330650992724	1.13550231787847	0.0574500629373945	0.0989701786809073	Not regulated	20.0339306145151	21.7298245053779	21.0013205120111	18.0168061309325	17.8996364258717	20.443326856216
BLOC1S4	<a href='https://www.ncbi.nlm.nih.gov/gene/?term=55330' target="_blank"> 55330 </a>	biogenesis of lysosomal organelles complex 1 subunit 4	protein_coding	protein_coding	0.139832470244835	1.1017771670231	0.253546574959601	0.344027657169729	Not regulated	10.6509504532865	9.84156380403891	11.2523344174983	10.0549373623655	9.68268173905715	9.56707414453459
BLOC1S5	<a href='https://www.ncbi.nlm.nih.gov/gene/?term=63915' target="_blank"> 63915 </a>	biogenesis of lysosomal organelles complex 1 subunit 5	protein_coding	protein_coding	-0.169643116232752	-1.12478021004232	0.0586311260927273	0.100753129622668	Not regulated	24.0022549718924	23.0362267802504	23.1880089818083	24.4601741549789	28.0917693555113	27.996280128217
BLOC1S6	<a href='https://www.ncbi.nlm.nih.gov/gene/?term=26258' target="_blank"> 26258 </a>	biogenesis of lysosomal organelles complex 1 subunit 6	protein_coding	protein_coding	0.119402101251429	1.08628457831876	0.124562786606245	0.191264373422391	Not regulated	65.7231268050022	69.0215868557596	56.2161160777042	58.0313527770809	59.42457213533	61.5817456777147
BLVRA	<a href='https://www.ncbi.nlm.nih.gov/gene/?term=644' target="_blank"> 644 </a>	biliverdin reductase A	protein_coding	protein_coding	-0.341869088607861	-1.26739751207325	0.000190322433007753	0.000601379646565734	Not regulated	21.4286979357789	21.9040114753609	19.0879681009385	26.3890805061266	28.4706375905304	25.6800411248034
BLVRB	<a href='https://www.ncbi.nlm.nih.gov/gene/?term=645' target="_blank"> 645 </a>	biliverdin reductase B	protein_coding	protein_coding	-0.22595116961181	-1.16954807810236	0.0206535011920909	0.0406802449399378	Not regulated	17.6247870596051	17.5057904832905	15.3979313081556	19.2069823901512	20.875506501637	20.141208725336
BLZF1	<a href='https://www.ncbi.nlm.nih.gov/gene/?term=8548' target="_blank"> 8548 </a>	basic leucine zipper nuclear factor 1	protein_coding	protein_coding	-0.387740948712141	-1.30834312339436	1.21868502832633e-05	4.88625385267177e-05	Not regulated	20.9637754953576	21.381450565412	22.1402207566971	26.8815672340792	28.5150535618105	30.6146372625107
BMERB1	<a href='https://www.ncbi.nlm.nih.gov/gene/?term=89927' target="_blank"> 89927 </a>	bMERB domain containing 1	NA	NA	0.891453446841465	1.85504405161468	3.82671427741376e-17	6.37824249803376e-16	Not regulated	22.2317457874155	22.5572126127972	21.7302166686101	12.7636143661048	13.1027115276232	10.523781558988
BMF	<a href='https://www.ncbi.nlm.nih.gov/gene/?term=90427' target="_blank"> 90427 </a>	Bcl2 modifying factor	protein_coding	protein_coding	-0.477375871413328	-1.39220906267383	0.000788863652566345	0.00219252431798918	Not regulated	10.8622788352962	10.7995921389454	10.1134341728123	18.1399278129206	14.5684385798658	12.1854312788283
BMI1	<a href='https://www.ncbi.nlm.nih.gov/gene/?term=648' target="_blank"> 648 </a>	BMI1 proto-oncogene, polycomb ring finger	protein_coding	protein_coding	0.258590131822637	1.19630904477849	0.0019109421480163	0.00487634959787509	Not regulated	41.3358315210882	39.4533487011471	35.6703556635676	30.7804204970373	35.0442013399821	33.3840534622444
BMP1	<a href='https://www.ncbi.nlm.nih.gov/gene/?term=649' target="_blank"> 649 </a>	bone morphogenetic protein 1	protein_coding	protein_coding	0.687338886353613	1.61031048972709	2.05245179752048e-25	6.62185764147397e-24	Not regulated	102.071608510663	97.9801706154316	106.737730931978	66.1573837882987	65.2914777817156	62.4377470485415
BMP2	<a href='https://www.ncbi.nlm.nih.gov/gene/?term=650' target="_blank"> 650 </a>	bone morphogenetic protein 2	protein_coding	protein_coding	0.834683288798906	1.7834654761877	3.65440646613218e-22	9.06128560613538e-21	Not regulated	38.8844222897762	35.0986744515724	35.4425756146304	21.1769293019616	20.919922472917	20.3426208125893
BMP2K	<a href='https://www.ncbi.nlm.nih.gov/gene/?term=55589' target="_blank"> 55589 </a>	BMP2 inducible kinase	nonsense_mediated_decay	protein_coding	-0.0532412105788449	-1.03759340190414	0.53261177070453	0.624016248283358	Not regulated	32.5023051530847	38.4953203662407	33.6203352231327	34.3099087140309	37.5759117029465	38.7209702442403
BMP4	<a href='https://www.ncbi.nlm.nih.gov/gene/?term=652' target="_blank"> 652 </a>	bone morphogenetic protein 4	protein_coding	protein_coding	1.06906714067133	2.09807629392252	6.19031817851484e-35	3.41519853908664e-33	Up in trim47	221.683472728126	192.520148573699	206.414280346903	112.533217337168	90.34208558368	98.1380395141995
BMP6	<a href='https://www.ncbi.nlm.nih.gov/gene/?term=654' target="_blank"> 654 </a>	bone morphogenetic protein 6	protein_coding	protein_coding	-0.152949254000015	-1.11184004847064	0.0475563220469637	0.0840519714025625	Not regulated	379.038585972514	359.304172332412	381.531581969832	464.661227823274	404.229754619996	398.493814630772
BMPR2	<a href='https://www.ncbi.nlm.nih.gov/gene/?term=659' target="_blank"> 659 </a>	bone morphogenetic protein receptor type 2	protein_coding	protein_coding	0.155492983562642	1.11380215072745	0.0334299376309697	0.0620255476408474	Not regulated	249.916944564616	291.850268206499	249.874713684123	232.043329986998	240.245988653945	251.31193187038
BMS1	<a href='https://www.ncbi.nlm.nih.gov/gene/?term=9790' target="_blank"> 9790 </a>	BMS1 ribosome biogenesis factor	protein_coding	protein_coding	-0.0368854402153412	-1.02589667893876	0.602707523700319	0.686115948348925	Not regulated	57.7847874631916	59.0101907559873	61.6309034010397	63.3288683474243	58.2368890633007	64.8275014638026
BMS1P23	<a href='https://www.ncbi.nlm.nih.gov/gene/?term=NA' target="_blank"> NA </a>	NA	NA	NA	0.859827698459658	1.81482155295954	1.05199779929619e-06	5.0777531572328e-06	Not regulated	6.97637254690268	6.44796616134532	7.47255228543422	4.73936394533048	3.28678187472582	3.63699876557754
BMT2	<a href='https://www.ncbi.nlm.nih.gov/gene/?term=154743' target="_blank"> 154743 </a>	base methyltransferase of 25S rRNA 2 homolog	protein_coding	protein_coding	-0.217528945208606	-1.16274033286629	0.101894703163048	0.161352777655148	Not regulated	10.0169653072576	9.88511054653466	7.79007767365269	10.5474240903181	10.5265851933786	11.7826071043215
BMX	<a href='https://www.ncbi.nlm.nih.gov/gene/?term=660' target="_blank"> 660 </a>	BMX non-receptor tyrosine kinase	protein_coding	protein_coding	0.692866468211704	1.61649211273121	6.66462811077339e-26	2.24199715165468e-24	Not regulated	239.308259787731	249.218007303162	249.145817527524	162.356457981706	154.167836313153	147.886825065779
BNC1	<a href='https://www.ncbi.nlm.nih.gov/gene/?term=646' target="_blank"> 646 </a>	basonuclin 1	protein_coding	protein_coding	-0.364815762377358	-1.28771717264746	1.11331593100036e-06	5.35965444269545e-06	Not regulated	43.3645839883809	44.1563968906879	40.544848710824	52.2446337236379	55.6532120139385	60.2222140887546
BNC2	<a href='https://www.ncbi.nlm.nih.gov/gene/?term=54796' target="_blank"> 54796 </a>	basonuclin 2	protein_coding	protein_coding	0.0492543223646275	1.0347299705699	0.563678074722328	0.652157269213188	Not regulated	31.9528513598596	38.0163061987875	32.8914390665336	34.5561520780072	34.466793713341	32.0748748950975
BNIP1	<a href='https://www.ncbi.nlm.nih.gov/gene/?term=662' target="_blank"> 662 </a>	BCL2 interacting protein 1	protein_coding	protein_coding	-0.411975564602758	-1.33050650566647	0.0022961288955024	0.00575152922428455	Not regulated	6.93157092991663	8.05614736171327	7.33451757577827	9.97285624104007	11.1039928200197	9.11389694821453
BNIP2	<a href='https://www.ncbi.nlm.nih.gov/gene/?term=663' target="_blank"> 663 </a>	BCL2 interacting protein 2	protein_coding	protein_coding	-0.115599636170015	-1.08342526262933	0.0827673573148623	0.135850034119223	Not regulated	108.538257000158	101.98647092504	95.8042885829919	114.83148873428	111.661751798118	111.380884251108
BNIP3	<a href='https://www.ncbi.nlm.nih.gov/gene/?term=664' target="_blank"> 664 </a>	BCL2 interacting protein 3	protein_coding	protein_coding	-0.263993661525593	-1.20079815177215	0.000109036376068162	0.000361945659908575	Not regulated	47.0831181982227	48.0938933471533	49.3840812898815	55.9698854149927	60.9244994854583	59.9326842133278
BNIP3L	<a href='https://www.ncbi.nlm.nih.gov/gene/?term=665' target="_blank"> 665 </a>	BCL2 interacting protein 3 like	protein_coding	protein_coding	0.0045712447118002	1.00317357052962	0.946748150649696	0.960413633747242	Not regulated	77.4729848447389	79.3857115697475	70.7484831998984	76.4175239539778	81.1923954999838	73.3139997602229
BOD1	<a href='https://www.ncbi.nlm.nih.gov/gene/?term=91272' target="_blank"> 91272 </a>	biorientation of chromosomes in cell division 1	protein_coding	protein_coding	0.0928623373321184	1.06648401154933	0.208358321412972	0.293018827233079	Not regulated	51.6486565631593	50.2964875825882	52.2071872164093	49.6180378412241	52.0555183402522	45.3680726538193
BOD1L1	<a href='https://www.ncbi.nlm.nih.gov/gene/?term=259282' target="_blank"> 259282 </a>	biorientation of chromosomes in cell division 1 like 1	protein_coding	protein_coding	-0.144544599711751	-1.10538167409931	0.139002980495977	0.209730464486888	Not regulated	40.3214552874419	54.6076150896672	47.6971422474525	53.2296071795431	57.2521869800214	49.8998446170199
BOK	<a href='https://www.ncbi.nlm.nih.gov/gene/?term=666' target="_blank"> 666 </a>	BCL2 family apoptosis regulator BOK	protein_coding	protein_coding	0.221834232486627	1.16621536244663	0.000463989604860016	0.00134973678587287	Not regulated	139.857123213989	149.147593047935	145.688119300242	129.113603844906	127.784749372786	122.458549050043
BOLA1	<a href='https://www.ncbi.nlm.nih.gov/gene/?term=51027' target="_blank"> 51027 </a>	bolA family member 1	protein_coding	protein_coding	-0.461174371877628	-1.37666198230288	0.00407023693982827	0.00958612473726044	Not regulated	4.94508413902589	4.92078190201946	4.0544848710824	6.15608409940745	6.12940403665085	7.30118816293429
BOLA2-SMG1P6	<a href='https://www.ncbi.nlm.nih.gov/gene/?term=107282092' target="_blank"> 107282092 </a>	BOLA2-SMG1P6 readthrough	NA	NA	0.133704680625569	1.09710733694877	0.0929330531520749	0.149262058417012	Not regulated	38.506989799507	34.9501800596619	34.4708659258642	32.9198649243847	34.9176158218338	32.3241223530736
BOLA2B	<a href='https://www.ncbi.nlm.nih.gov/gene/?term=654483' target="_blank"> 654483 </a>	bolA family member 2B	protein_coding	protein_coding	0.138646370286602	1.10087172216668	0.172026580033386	0.250678986276859	Not regulated	19.5740800552621	18.3858701491295	18.3226271365094	16.4268948108588	19.1996919052396	16.4251557155115
BOLA3	<a href='https://www.ncbi.nlm.nih.gov/gene/?term=388962' target="_blank"> 388962 </a>	bolA family member 3	protein_coding	protein_coding	-0.113074898354243	-1.08153091033398	0.350233821496875	0.446812346675514	Not regulated	11.4539983049232	13.8478641136477	11.1612223979235	12.1890465168268	14.2131108096252	13.7967279768551
BOLA3-AS1	<a href='https://www.ncbi.nlm.nih.gov/gene/?term=100507171' target="_blank"> 100507171 </a>	BOLA3 divergent transcript	antisense	antisense	-0.159079596707247	-1.11657456419544	0.381029480485653	0.478465834491715	Not regulated	4.8182871098201	3.96275356711301	5.557833194068	6.19712466007017	5.01900475464889	5.03530218133399
BOP1	<a href='https://www.ncbi.nlm.nih.gov/gene/?term=23246' target="_blank"> 23246 </a>	BOP1 ribosomal biogenesis factor	protein_coding	protein_coding	0.115400394886758	1.0832756481034	0.0944638963470974	0.151323262528146	Not regulated	57.9885080234489	62.6202157088847	61.8195052815597	56.5128520325604	54.9425564734573	60.0711550233145
BORA	<a href='https://www.ncbi.nlm.nih.gov/gene/?term=79866' target="_blank"> 79866 </a>	BORA aurora kinase A activator	protein_coding	protein_coding	-0.602329349598781	-1.51816579206368	0.000124138128302683	0.000408268288432729	Not regulated	5.3677409030452	7.14166576930257	5.14782910598102	8.20811213254327	9.3717699400966	9.76848623178795
BORCS5	<a href='https://www.ncbi.nlm.nih.gov/gene/?term=118426' target="_blank"> 118426 </a>	BLOC-1 related complex subunit 5	protein_coding	protein_coding	-0.1520433838071	-1.11114214171203	0.276229435979973	0.369168068179742	Not regulated	6.25532010748574	6.6191048593536	7.1522935366285	7.22313867663808	7.63954706017353	7.80471838106769
BORCS6	<a href='https://www.ncbi.nlm.nih.gov/gene/?term=54785' target="_blank"> 54785 </a>	BLOC-1 related complex subunit 6	protein_coding	protein_coding	-0.0276195973216913	-1.01932887597473	0.796162157141263	0.847222802767547	Not regulated	13.9899388890391	13.5865836586732	15.3523752983682	15.5543724911695	14.3907746947455	14.5520233040552
BORCS7	<a href='https://www.ncbi.nlm.nih.gov/gene/?term=119032' target="_blank"> 119032 </a>	BLOC-1 related complex subunit 7	protein_coding	protein_coding	-0.116351373970541	-1.08398994465072	0.379678122983752	0.476986042241002	Not regulated	13.9366841367726	15.749550358437	10.8815084978286	13.5433850186964	16.3659529375706	14.9044944567486
BORCS8	<a href='https://www.ncbi.nlm.nih.gov/gene/?term=729991' target="_blank"> 729991 </a>	BLOC-1 related complex subunit 8	nonsense_mediated_decay	protein_coding	-0.160877326231128	-1.11796678511613	0.151171867447448	0.225014216297739	Not regulated	13.8508848136767	12.8192900558981	12.0258754636891	13.4682807926836	14.5666619410146	16.1381434911754
BPGM	<a href='https://www.ncbi.nlm.nih.gov/gene/?term=669' target="_blank"> 669 </a>	bisphosphoglycerate mutase	protein_coding	protein_coding	0.34527779036638	1.27039557316132	2.04713935607828e-06	9.39606308442919e-06	Not regulated	47.1684948645546	45.9418133330135	43.7793254057324	35.7463283372259	37.4870797603864	36.5059408146714
BPHL	<a href='https://www.ncbi.nlm.nih.gov/gene/?term=670' target="_blank"> 670 </a>	biphenyl hydrolase like	protein_coding	protein_coding	0.374381207238648	1.29628344068765	0.00249021068082743	0.00618711656209185	Not regulated	11.6230610105309	11.3656997913901	12.3912346621844	8.70059886049586	10.2156733944181	8.86213183914783
BPNT1	<a href='https://www.ncbi.nlm.nih.gov/gene/?term=10380' target="_blank"> 10380 </a>	3'(2'), 5'-bisphosphate nucleotidase 1	protein_coding	protein_coding	-0.0185410313233103	-1.01293460112919	0.831527986010721	0.874066856972687	Not regulated	25.5707342231681	23.8200681451738	25.7847015396925	25.5682692928723	26.9604945670077	24.9750988194166
BPNT2	<a href='https://www.ncbi.nlm.nih.gov/gene/?term=54928' target="_blank"> 54928 </a>	3'(2'), 5'-bisphosphate nucleotidase 2	NA	NA	0.237776478552581	1.1791738848525	0.000192394293849864	0.000607404474489099	Not regulated	184.151552083212	174.18696998299	169.878360497374	147.335612779152	151.724957892749	157.202134101247
BPTF	<a href='https://www.ncbi.nlm.nih.gov/gene/?term=2186' target="_blank"> 2186 </a>	bromodomain PHD finger transcription factor	protein_coding	protein_coding	0.314077090495294	1.24321609845523	3.77249654982223e-05	0.000137136162376559	Not regulated	91.353032975133	106.717389029778	100.933895285058	81.2438938879133	87.7930529919163	75.6851235574131
BRAF	<a href='https://www.ncbi.nlm.nih.gov/gene/?term=673' target="_blank"> 673 </a>	B-Raf proto-oncogene, serine/threonine kinase	protein_coding	protein_coding	-0.121074950966677	-1.08754488957508	0.161056512344545	0.237204481668491	Not regulated	22.9925279626503	25.9974052699612	24.5546892754316	26.4301210667893	27.7599820500492	27.2409848010169
BRAP	<a href='https://www.ncbi.nlm.nih.gov/gene/?term=8315' target="_blank"> 8315 </a>	BRCA1 associated protein	protein_coding	protein_coding	-0.0763023847793962	-1.05431238101182	0.371692755203698	0.468983174490292	Not regulated	22.8657309334445	22.9055865527631	22.5046688349967	25.034742004257	23.7625446348421	24.4715686012832
BRAT1	<a href='https://www.ncbi.nlm.nih.gov/gene/?term=221927' target="_blank"> 221927 </a>	BRCA1 associated ATM activator 1	protein_coding	protein_coding	0.229014923352501	1.17203440722914	0.0139907188312687	0.0288818693328753	Not regulated	37.9545774089338	33.7487254342042	33.4381111839829	31.8885156349306	26.9160785957277	32.5784051132309
BRCA1	<a href='https://www.ncbi.nlm.nih.gov/gene/?term=672' target="_blank"> 672 </a>	BRCA1 DNA repair associated	protein_coding	protein_coding	-0.666517524946187	-1.58723695943267	7.01131175151776e-05	0.000242440657681752	Not regulated	7.48102472314173	12.236634641305	8.61008584982666	12.7636143661048	15.9009177182682	17.1703804383489
BRCA2	<a href='https://www.ncbi.nlm.nih.gov/gene/?term=675' target="_blank"> 675 </a>	BRCA2 DNA repair associated	protein_coding	protein_coding	-0.718389220906681	-1.64534397058123	2.33689898282637e-05	8.8792504740035e-05	Not regulated	7.05836795912242	9.14481592410695	7.19784954641594	9.76765343772649	15.2790941203471	14.2499051731752
BRCC3	<a href='https://www.ncbi.nlm.nih.gov/gene/?term=79184' target="_blank"> 79184 </a>	BRCA1/BRCA2-containing complex subunit 3	protein_coding	protein_coding	-0.0642243745350479	-1.04552269203508	0.49748695006287	0.591962795966106	Not regulated	29.2055823937341	31.1354854170344	30.7503066065238	28.4411085392624	32.0239152929367	36.7073529019248
BRD1	<a href='https://www.ncbi.nlm.nih.gov/gene/?term=23774' target="_blank"> 23774 </a>	bromodomain containing 1	nonsense_mediated_decay	protein_coding	0.11630138862588	1.08395238808414	0.147334034886361	0.220252505207438	Not regulated	31.699257301448	30.1343458070572	32.6636590175964	29.4671225558303	30.0696125566132	29.2047526517372
BRD2	<a href='https://www.ncbi.nlm.nih.gov/gene/?term=6046' target="_blank"> 6046 </a>	bromodomain containing 2	protein_coding	protein_coding	0.0193567483477859	1.01350748840636	0.761517433959302	0.820164311010926	Not regulated	209.806817659184	200.227921995447	205.457604141366	204.464073221653	199.383295076273	214.654931990268
BRD3	<a href='https://www.ncbi.nlm.nih.gov/gene/?term=8019' target="_blank"> 8019 </a>	bromodomain containing 3	protein_coding	protein_coding	0.128920487404145	1.09347519010699	0.0599415259214597	0.102701055437482	Not regulated	69.3157092991663	64.6669126061849	66.6028863092412	64.8030452864291	59.7838973429859	62.1356289176615
BRD3OS	<a href='https://www.ncbi.nlm.nih.gov/gene/?term=266655' target="_blank"> 266655 </a>	BRD3 opposite strand	NA	NA	0.366436319880798	1.28916445856219	0.000199491682748767	0.000627656466338721	Not regulated	30.1776929509785	29.8730653520827	34.2581193601569	27.0867700373928	24.7396960030038	22.5078007505629
BRD4	<a href='https://www.ncbi.nlm.nih.gov/gene/?term=23476' target="_blank"> 23476 </a>	bromodomain containing 4	protein_coding	protein_coding	-0.177314677338736	-1.13077718275777	0.00695452925515741	0.0154803864840442	Not regulated	98.183166281685	95.9334737181315	103.594366256645	109.742459212103	114.726453816443	118.480660326789
BRD7	<a href='https://www.ncbi.nlm.nih.gov/gene/?term=29117' target="_blank"> 29117 </a>	bromodomain containing 7	protein_coding	protein_coding	0.070482128468811	1.05006754285382	0.334375211639962	0.430362310187256	Not regulated	50.7822101969197	55.2795413263766	58.7016519717071	53.1081271199815	53.0015785285179	53.6174082174987
BRD7P2	<a href='https://www.ncbi.nlm.nih.gov/gene/?term=647076' target="_blank"> 647076 </a>	bromodomain containing 7 pseudogene 2	processed_pseudogene	processed_pseudogene	0.093745955027721	1.06713740867424	0.529909856675452	0.62182551936158	Not regulated	6.86817241531373	6.59994429265547	6.71677808306054	5.70299630969106	7.2264785272688	6.3530407621891
BRD8	<a href='https://www.ncbi.nlm.nih.gov/gene/?term=10902' target="_blank"> 10902 </a>	bromodomain containing 8	protein_coding	protein_coding	0.120857070071913	1.0873806571109	0.104545138478493	0.164887229555702	Not regulated	35.6722308832295	35.5776886190256	33.5747792133452	32.5451646055341	32.0683312642168	33.5854655494977
BRD9	<a href='https://www.ncbi.nlm.nih.gov/gene/?term=65980' target="_blank"> 65980 </a>	bromodomain containing 9	retained_intron	protein_coding	0.136480498414155	1.0992202586529	0.0671651928813685	0.113451404970393	Not regulated	35.9254022848771	39.2242928356195	37.9932566026293	34.3386371064948	35.4528282757588	34.9953501602713
BRF1	<a href='https://www.ncbi.nlm.nih.gov/gene/?term=2972' target="_blank"> 2972 </a>	BRF1 RNA polymerase III transcription initiation factor subunit	protein_coding	protein_coding	0.419715287079639	1.33766354356709	2.00157379100089e-07	1.08902195315108e-06	Not regulated	34.0238695035542	35.8389690740001	36.5814758593164	27.9896623719725	26.0277591701261	26.9388666701369
BRF2	<a href='https://www.ncbi.nlm.nih.gov/gene/?term=55290' target="_blank"> 55290 </a>	BRF2 RNA polymerase III transcription initiation factor subunit	protein_coding	protein_coding	0.390693442277324	1.31102340574918	0.0028551906945855	0.00698850357676495	Not regulated	9.84790260164985	9.92865728903041	9.6123180651504	8.41331493585685	7.19538734737274	7.15012909749427
BRI3	<a href='https://www.ncbi.nlm.nih.gov/gene/?term=25798' target="_blank"> 25798 </a>	brain protein I3	processed_transcript	protein_coding	0.374490762002268	1.29638188104694	3.48078953667755e-09	2.44009096236976e-08	Not regulated	109.256773498991	120.058369060776	113.024460282645	90.3302740186387	90.1200057272796	88.3192002605982
BRI3BP	<a href='https://www.ncbi.nlm.nih.gov/gene/?term=140707' target="_blank"> 140707 </a>	BRI3 binding protein	protein_coding	protein_coding	-0.615581277488287	-1.53217520276316	4.04447982726183e-07	2.08536403803771e-06	Not regulated	9.55204286683633	10.9737791089283	9.11120195748853	14.1179528679744	15.0570142639467	17.1703804383489
BRIX1	<a href='https://www.ncbi.nlm.nih.gov/gene/?term=55299' target="_blank"> 55299 </a>	biogenesis of ribosomes BRX1	protein_coding	protein_coding	-0.467629873904614	-1.38283581439921	6.14710969999415e-07	3.08445695451275e-06	Not regulated	18.5968976168495	21.3379038229162	18.4046279541268	25.6913909748604	28.5594695330906	27.9459271064037
BRK1	<a href='https://www.ncbi.nlm.nih.gov/gene/?term=55845' target="_blank"> 55845 </a>	BRICK1 subunit of SCAR/WAVE actin nucleating complex	protein_coding	protein_coding	0.443056096090351	1.35948110137455	3.02879337965662e-12	3.14390462381291e-11	Not regulated	133.390474724493	135.038448479313	127.19237932654	101.944752686187	96.6491535054512	97.5841562742528
BRMS1	<a href='https://www.ncbi.nlm.nih.gov/gene/?term=25855' target="_blank"> 25855 </a>	BRMS1 transcriptional repressor and anoikis regulator	protein_coding	protein_coding	-0.0621839490690125	-1.04404503862285	0.395215796479279	0.492914106290535	Not regulated	47.9292770397894	54.3463346346927	54.5760997253563	55.3226757733416	54.4983967606565	56.8989146490741
BRMS1L	<a href='https://www.ncbi.nlm.nih.gov/gene/?term=84312' target="_blank"> 84312 </a>	BRMS1 like transcriptional repressor	protein_coding	protein_coding	-0.12695246171633	-1.09198456313968	0.298828998237651	0.393563996962789	Not regulated	11.1158728937078	13.1946629762115	10.7512183098365	11.9428031528505	14.124278867065	12.9407266060284
BROX	<a href='https://www.ncbi.nlm.nih.gov/gene/?term=148362' target="_blank"> 148362 </a>	BRO1 domain and CAAX motif containing	protein_coding	protein_coding	-0.242418726298395	-1.18297429564407	0.00463507235546447	0.0107557073333743	Not regulated	30.6426153913997	29.132770729655	27.3336058724656	32.8324485301731	34.1558819143805	38.1172375126983
BRPF1	<a href='https://www.ncbi.nlm.nih.gov/gene/?term=7862' target="_blank"> 7862 </a>	bromodomain and PHD finger containing 1	protein_coding	protein_coding	-0.0200219752494788	-1.01397492462182	0.831907067635662	0.874215484218275	Not regulated	24.0069041962966	24.9522834500633	23.5980130698953	24.1318496696772	23.0518890943608	27.845221062777
BRPF3	<a href='https://www.ncbi.nlm.nih.gov/gene/?term=27154' target="_blank"> 27154 </a>	bromodomain and PHD finger containing 3	protein_coding	protein_coding	-0.308494674194451	-1.23841484823543	5.60806858744051e-06	2.39101347735002e-05	Not regulated	64.7932819241597	64.7104593486806	63.0495175458206	80.3984583382613	76.1733907453349	86.355432409878
BRWD1	<a href='https://www.ncbi.nlm.nih.gov/gene/?term=54014' target="_blank"> 54014 </a>	bromodomain and WD repeat domain containing 1	protein_coding	protein_coding	-0.271260243804395	-1.20686160254337	0.00209847409025631	0.00531433626621256	Not regulated	34.8691830315928	37.8421192288045	31.6614268022726	42.7642642105504	46.4591059589623	38.9228858617118
BRWD3	<a href='https://www.ncbi.nlm.nih.gov/gene/?term=254065' target="_blank"> 254065 </a>	bromodomain and WD repeat domain containing 3	protein_coding	protein_coding	-0.145545866747572	-1.10614910336001	0.0724785937901262	0.121171030890947	Not regulated	37.1092638808951	34.140646116666	39.5881725052877	42.7642642105504	40.1520380371911	41.8937141486988
BSCL2	<a href='https://www.ncbi.nlm.nih.gov/gene/?term=26580' target="_blank"> 26580 </a>	BSCL2 lipid droplet biogenesis associated, seipin	protein_coding	protein_coding	0.596351598168293	1.51188834463963	1.09489547648031e-06	5.27557933951253e-06	Not regulated	19.6433957645613	15.8253216903796	20.7229732922098	12.193150572893	12.1793034847104	13.5218004777543
BSDC1	<a href='https://www.ncbi.nlm.nih.gov/gene/?term=55108' target="_blank"> 55108 </a>	BSD domain containing 1	protein_coding	protein_coding	-0.0516920580573996	-1.03647984172848	0.482721855137487	0.57738243355957	Not regulated	77.4729848447389	68.7603064007851	76.3518724037539	81.752796840131	73.1975206695696	79.9605986395838
BSG	<a href='https://www.ncbi.nlm.nih.gov/gene/?term=682' target="_blank"> 682 </a>	basigin (Ok blood group)	protein_coding	protein_coding	0.280377914327688	1.21451298471086	1.69328179239431e-05	6.61837452967722e-05	Not regulated	520.079148125757	498.523108091316	513.188450255542	446.808583934993	417.77662586042	419.440671705122
BST1	<a href='https://www.ncbi.nlm.nih.gov/gene/?term=683' target="_blank"> 683 </a>	bone marrow stromal cell antigen 1	protein_coding	protein_coding	0.62249092274104	1.53953100528752	2.33461559402431e-15	3.27737257817612e-14	Not regulated	43.871772105204	39.6275356711301	41.1826328478482	27.0867700373928	28.3818056479703	26.9892196919502
BST2	<a href='https://www.ncbi.nlm.nih.gov/gene/?term=684' target="_blank"> 684 </a>	bone marrow stromal cell antigen 2	protein_coding	protein_coding	0.0956070961751154	1.06851495202926	0.275528559464915	0.368449588830417	Not regulated	118.048034190592	141.3091793987	147.237023633015	116.473111160789	135.912872117041	135.298569612444
BTAF1	<a href='https://www.ncbi.nlm.nih.gov/gene/?term=9044' target="_blank"> 9044 </a>	B-TFIID TATA-box binding protein associated factor 1	protein_coding	protein_coding	-0.431163252497831	-1.34832029634462	8.15612328353772e-06	3.36554466382031e-05	Not regulated	30.3890213329882	25.9538585274654	23.1880089818083	37.2237885210837	36.7764242199051	35.1967622475246
BTBD1	<a href='https://www.ncbi.nlm.nih.gov/gene/?term=53339' target="_blank"> 53339 </a>	BTB domain containing 1	protein_coding	protein_coding	0.250653177732439	1.18974564840756	0.000138855672026159	0.000451424126439786	Not regulated	87.9548725924177	96.0641139456188	85.8730784493294	75.0221448914455	80.5261559307826	75.3784736545699
BTBD10	<a href='https://www.ncbi.nlm.nih.gov/gene/?term=84280' target="_blank"> 84280 </a>	BTB domain containing 10	protein_coding	protein_coding	-0.371133818347769	-1.29336889380379	2.43076502398731e-09	1.75072201531828e-08	Not regulated	113.186636090842	113.090454794031	110.517513064042	141.343280516788	151.680097761756	150.656241265513
BTBD19	<a href='https://www.ncbi.nlm.nih.gov/gene/?term=149478' target="_blank"> 149478 </a>	BTB domain containing 19	protein_coding	protein_coding	0.37099409752538	1.29324364085011	0.0402024836927716	0.0728463851561174	Not regulated	28.4870658949013	16.7654958608627	23.7802371090451	22.7775111678076	15.1458462065068	16.3647320893355
BTBD2	<a href='https://www.ncbi.nlm.nih.gov/gene/?term=55643' target="_blank"> 55643 </a>	BTB domain containing 2	retained_intron	protein_coding	0.505939570361878	1.42004787627304	1.90840531658507e-15	2.69620285060174e-14	Not regulated	119.31600448265	121.016397395682	117.716729290752	87.9909620608638	87.1885516227944	81.3704832503573
BTBD3	<a href='https://www.ncbi.nlm.nih.gov/gene/?term=22903' target="_blank"> 22903 </a>	BTB domain containing 3	protein_coding	protein_coding	-0.138393462401576	-1.10067875363992	0.0800929951362647	0.132040356840512	Not regulated	32.1219140654673	31.3972013394339	28.8369541954512	35.4590444125869	34.5112096846211	33.4847595058711
BTBD6	<a href='https://www.ncbi.nlm.nih.gov/gene/?term=90135' target="_blank"> 90135 </a>	BTB domain containing 6	protein_coding	protein_coding	0.155560906712308	1.11385459059102	0.0336021715552738	0.0622613536424669	Not regulated	59.76366643233	53.3012128147948	55.8972240091921	52.2446337236379	48.9908163219268	53.2734970785136
BTBD7	<a href='https://www.ncbi.nlm.nih.gov/gene/?term=55727' target="_blank"> 55727 </a>	BTB domain containing 7	nonsense_mediated_decay	protein_coding	0.0212579549423155	1.01484398521625	0.743424934265083	0.805474344528764	Not regulated	64.3283594837385	68.1071052633489	65.7373221232798	64.2284774371511	66.0021333221969	68.6815217533957
BTBD9	<a href='https://www.ncbi.nlm.nih.gov/gene/?term=114781' target="_blank"> 114781 </a>	BTB domain containing 9	protein_coding	protein_coding	0.105717297599169	1.07602925148739	0.272726016116004	0.365126812816662	Not regulated	20.1607276437209	21.1201701104375	19.452416179238	17.5653599636426	20.4313467888362	19.5369724635759
BTD	<a href='https://www.ncbi.nlm.nih.gov/gene/?term=686' target="_blank"> 686 </a>	biotinidase	protein_coding	protein_coding	0.560226837608765	1.47450103759029	7.72338418135541e-14	9.30347391452791e-13	Not regulated	48.4787308330145	47.4659493203647	51.0227309619358	34.6792737599953	33.311978460059	33.4344064840577
BTF3	<a href='https://www.ncbi.nlm.nih.gov/gene/?term=689' target="_blank"> 689 </a>	basic transcription factor 3	protein_coding	protein_coding	-0.0739342110271443	-1.05258315430635	0.259944435451	0.350810530915648	Not regulated	340.914945857973	361.089588774737	328.595498596824	355.082930853822	381.622025238436	367.778471324635
BTF3L4	<a href='https://www.ncbi.nlm.nih.gov/gene/?term=91408' target="_blank"> 91408 </a>	basic transcription factor 3 like 4	protein_coding	protein_coding	0.193099607389776	1.14321726336026	0.0235305142961903	0.0456061294122895	Not regulated	38.616880558152	39.1511343082267	34.8357695642616	30.0581066293734	35.6260505637511	34.7390532792413
BTF3L4P2	<a href='https://www.ncbi.nlm.nih.gov/gene/?term=653189' target="_blank"> 653189 </a>	basic transcription factor 3 like 4 pseudogene 2	processed_pseudogene	processed_pseudogene	0.538412502288692	1.45237349013896	0.000171523833829176	0.000547308843976613	Not regulated	8.29548430740694	8.47071235027278	8.89663315138968	6.58536836393947	5.9872729285546	5.34195208417723
BTG1	<a href='https://www.ncbi.nlm.nih.gov/gene/?term=694' target="_blank"> 694 </a>	BTG anti-proliferation factor 1	protein_coding	protein_coding	0.845084345041866	1.79636976481192	1.32650768141848e-32	6.50519366967625e-31	Not regulated	154.227453190645	138.130267196511	140.72251423341	86.0620557097162	80.4817399595025	78.802479137877
BTG2	<a href='https://www.ncbi.nlm.nih.gov/gene/?term=7832' target="_blank"> 7832 </a>	BTG anti-proliferation factor 2	nonsense_mediated_decay	protein_coding	-0.0536175143421668	-1.03786407672912	0.438914655226679	0.534663756433117	Not regulated	102.156139863466	114.17955882385	97.2165248864026	109.865580894092	112.550071223719	108.812880138628
BTG3	<a href='https://www.ncbi.nlm.nih.gov/gene/?term=10950' target="_blank"> 10950 </a>	BTG anti-proliferation factor 3	protein_coding	protein_coding	-0.179534311558367	-1.13251826000575	0.0483881691875088	0.0853308388708602	Not regulated	24.1759669019043	26.1280454974484	27.9258339997023	29.0567169492032	32.201579178057	28.9026345208571
BTN2A1	<a href='https://www.ncbi.nlm.nih.gov/gene/?term=11120' target="_blank"> 11120 </a>	butyrophilin subfamily 2 member A1	nonsense_mediated_decay	protein_coding	0.0539925240342442	1.03813389097682	0.526583330449878	0.618909295716228	Not regulated	38.7939737422761	37.58083877383	43.1597636726232	37.293967879817	37.6070028828426	42.4692491880253
BTN2A2	<a href='https://www.ncbi.nlm.nih.gov/gene/?term=10385' target="_blank"> 10385 </a>	butyrophilin subfamily 2 member A2	protein_coding	protein_coding	-0.191917275625201	-1.14228074640172	0.0631248749917945	0.107504224519133	Not regulated	16.8276564026647	14.3268782811009	15.0102496648645	17.9876673328619	18.4015369013366	17.2997877044092
BTN3A1	<a href='https://www.ncbi.nlm.nih.gov/gene/?term=11119' target="_blank"> 11119 </a>	butyrophilin subfamily 3 member A1	protein_coding	protein_coding	-0.278502227259584	-1.21293498936082	0.00201575751361401	0.00512367390122484	Not regulated	22.8936262798698	22.2362731206035	20.0150329001129	25.5493906349674	27.885235089059	27.0949610377582
BTN3A2	<a href='https://www.ncbi.nlm.nih.gov/gene/?term=11118' target="_blank"> 11118 </a>	butyrophilin subfamily 3 member A2	protein_coding	protein_coding	-0.0901279642496565	-1.06446459420946	0.238300715357277	0.326837799036941	Not regulated	38.2411386949388	40.9600659915	42.5461242207863	42.3965407870125	46.0633596548568	43.4788272753828
BTN3A3	<a href='https://www.ncbi.nlm.nih.gov/gene/?term=10384' target="_blank"> 10384 </a>	butyrophilin subfamily 3 member A3	protein_coding	protein_coding	-0.0157363220289299	-1.0109672918568	0.867901052479371	0.901310137699519	Not regulated	22.5512743010141	26.204687764241	22.9930292599181	22.7537076426232	25.8096767511409	25.3487182412716
BTRC	<a href='https://www.ncbi.nlm.nih.gov/gene/?term=8945' target="_blank"> 8945 </a>	beta-transducin repeat containing E3 ubiquitin protein ligase	protein_coding	protein_coding	0.258392081346269	1.19614482898263	0.000688406508722454	0.00193772383092948	Not regulated	50.4229519475033	52.6915584198543	57.4461283419652	44.4879677583845	44.4159712800787	47.8353707226729
BUB1	<a href='https://www.ncbi.nlm.nih.gov/gene/?term=699' target="_blank"> 699 </a>	BUB1 mitotic checkpoint serine/threonine kinase	protein_coding	protein_coding	-1.40767729061047	-2.65309675659292	8.42118873567491e-27	3.05655909570516e-25	Down in trim47	13.7786105070294	19.5089406380948	13.7579149558077	36.2388150651785	46.858849700483	44.0588940866724
BUB1B	<a href='https://www.ncbi.nlm.nih.gov/gene/?term=701' target="_blank"> 701 </a>	BUB1 mitotic checkpoint serine/threonine kinase B	processed_transcript	protein_coding	-0.853585747977745	-1.80698652519131	3.56920800859275e-09	2.49731396111683e-08	Not regulated	17.2431280016957	24.1248953426441	16.0357154451798	28.8515141458896	40.0632060946309	36.7577059237382
BUB3	<a href='https://www.ncbi.nlm.nih.gov/gene/?term=9184' target="_blank"> 9184 </a>	BUB3 mitotic checkpoint protein	protein_coding	protein_coding	-0.111789628842445	-1.08056782412298	0.091495380813634	0.147252046659515	Not regulated	127.85367111584	118.795513528399	121.862326181409	128.046549267675	135.824040174481	141.844462448179
BUD13	<a href='https://www.ncbi.nlm.nih.gov/gene/?term=84811' target="_blank"> 84811 </a>	BUD13 homolog	nonsense_mediated_decay	protein_coding	-0.278667508401756	-1.21307395619637	0.00389431715345421	0.00921112443112835	Not regulated	15.1733778282931	17.070323058333	16.3546075136919	20.109874724731	20.5201787313963	19.3355603763225
BUD23	<a href='https://www.ncbi.nlm.nih.gov/gene/?term=114049' target="_blank"> 114049 </a>	BUD23 rRNA methyltransferase and ribosome maturation factor	NA	NA	-0.135128997472231	-1.09819100330475	0.0624647870296586	0.106544513848393	Not regulated	33.3053530047214	33.3568047517425	32.1625429099345	36.4440178684921	37.3094158752661	36.7577059237382
BUD31	<a href='https://www.ncbi.nlm.nih.gov/gene/?term=8896' target="_blank"> 8896 </a>	BUD31 homolog	protein_coding	protein_coding	0.20019735841713	1.14885550587775	0.00837207711147757	0.0183070746825294	Not regulated	42.4347391075384	46.551467727954	43.3693213176454	38.4139647803025	41.3068532904731	37.5130012509382
BVES	<a href='https://www.ncbi.nlm.nih.gov/gene/?term=11149' target="_blank"> 11149 </a>	blood vessel epicardial substance	protein_coding	protein_coding	0.373719121231989	1.29568868282342	0.000322537232306109	0.000971043880290753	Not regulated	22.6121368750329	21.9911049603524	23.2335649915958	18.1809683735833	15.5900059193076	19.5873254853892
[truncated: 9,863 more rows]

## Sheet: Fig 1b
Figure 1b	Pathway enrichment analysis of DEG.
	Gene set enrichment analysis (Wikipathway) revealed a significant (p-adj=0.025) downregulation of genes associated with the NRF2 signalling pathway and cholesterol homeostasis
[truncated: 12 more rows]

## Sheet: Fig 1c
Figure 1c	Heatmap- Expression profile of KEAP1, NFE2L2 and its transcriptional targets in HBMEC treated with control or TRIM47 siRNA for 72h
[truncated: 21 more rows]

[truncated: 46 more sheets: Fig 1d, Fig 1e, Fig 1f, Fig 1g, Fig 2a, Fig 2b, Fig 2c, Fig 2e, Fig 2f, Fig 2g, Fig 3b, Fig 3c, Fig 3d, Fig 3f, Fig 4a, Fig 4c, Fig 4e, Fig 4f, Fig 4g, Fig 4h …]
